# Supplementary material for: Impacts of observation frequency on proximity contact data and modeled transmission dynamics
Source: PLoS Comput Biol. 2023 Feb 27;19(2):e1010917. doi: 10.1371/journal.pcbi.1010917 (PMC9997969; doi:10.1371/journal.pcbi.1010917)
Supplement: S1 Table — It contains two comma-separated values (CSV) files, one for each of the Snapshot and the Upperbound downsampling method. Each CSV file contains details of the corresponding Welch’s t-test, where block names are underscore-concatenated strings of the underlying population and the type of disease/pathogens. (ZIP) [file pcbi.1010917.s001.zip]

Archive with 5 entries (4 files):
- Welchs-t-test-on-observation-intervals/
- Welchs-t-test-on-observation-intervals/Welchs-t-test-on-observation-intervals-upperbound.csv
- Welchs-t-test-on-observation-intervals/Welchs-t-test-on-observation-intervals-snapshot.pdf
- Welchs-t-test-on-observation-intervals/Welchs-t-test-on-observation-intervals-upperbound.pdf
- Welchs-t-test-on-observation-intervals/Welchs-t-test-on-observation-intervals-snapshot.csv
