# Supplementary material for: Impacts of observation frequency on proximity contact data and modeled transmission dynamics
Source: PLoS Comput Biol. 2023 Feb 27;19(2):e1010917. doi: 10.1371/journal.pcbi.1010917 (PMC9997969; doi:10.1371/journal.pcbi.1010917)
Supplement: S1 Table — It contains two comma-separated values (CSV) files, one for each of the Snapshot and the Upperbound downsampling method. Each CSV file contains details of the corresponding Welch’s t-test, where block names are underscore-concatenated strings of the underlying population and the type of disease/pathogens. (ZIP) [file pcbi.1010917.s001.zip › Welchs-t-test-on-observation-intervals/Welchs-t-test-on-observation-intervals-snapshot.csv]

blocks	obs.interval.x	obs.interval.y	t	df	p.value	conf.low	conf.high
shed1_covid19	5	10	-0.745471648	2329.424144	0.456061856	-0.570954589	0.256424675
shed1_covid19	5	30	0.13933748	2334.466839	0.889195493	-0.379916737	0.438036395
shed1_covid19	5	60	0.837782406	2330.615905	0.402238827	-0.223447036	0.556780369
shed1_covid19	5	90	-0.243123466	2337.929	0.807931081	-0.44941449	0.350269191
shed1_covid19	5	180	1.475155777	2331.617458	0.140305683	-0.096831263	0.684865451
shed1_covid19	5	360	9.155172029	2019.792787	1.29081E-19	1.244501614	1.923019753
shed1_covid19	10	30	0.866894997	2336.886997	0.386088545	-0.235155456	0.607805028
shed1_covid19	10	60	1.575445073	2306.658392	0.115290879	-0.079273569	0.727136817
shed1_covid19	10	90	0.511805118	2327.809509	0.608835956	-0.304931252	0.520315868
shed1_covid19	10	180	2.190952188	2308.708609	0.028554889	0.047366111	0.855197991
shed1_covid19	10	360	9.63878439	1948.885706	1.64142E-21	1.386783035	2.095268247
shed1_covid19	30	60	0.67737791	2317.095649	0.498233835	-0.260760747	0.535974422
shed1_covid19	30	90	-0.378027748	2333.399058	0.705444366	-0.486530603	0.329265646
shed1_covid19	30	180	1.301916442	2318.782051	0.193074266	-0.134129718	0.664044248
shed1_covid19	30	360	8.743389985	1974.315097	4.74297E-18	1.205977203	1.903424507
shed1_covid19	60	90	-1.090128967	2331.983733	0.275768968	-0.605222062	0.17274343
shed1_covid19	60	180	0.657653677	2337.962978	0.510825436	-0.252380645	0.5070815
shed1_covid19	60	360	8.514774701	2084.906577	3.14355E-17	1.090712326	1.743475709
shed1_covid19	90	180	1.728866583	2332.885448	0.083965276	-0.046129798	0.733309285
shed1_covid19	90	360	9.478085846	2026.220244	6.96173E-21	1.295376074	1.971290593
shed1_covid19	180	360	7.728784366	2080.370461	1.67717E-14	0.962483517	1.617003663
shed1_covid19alpha	5	10	0.012882067	2337.517771	0.989722982	-0.517010346	0.523847953
shed1_covid19alpha	5	30	-0.275233859	2336.34169	0.783160913	-0.597205833	0.450197286
shed1_covid19alpha	5	60	1.548416094	2331.266223	0.121657882	-0.105894365	0.900766159
shed1_covid19alpha	5	90	1.351219917	2330.212305	0.176756167	-0.156208238	0.84851593
shed1_covid19alpha	5	180	3.151314373	2306.200793	0.001646232	0.296689441	1.274250729
shed1_covid19alpha	5	360	11.70257702	1922.999566	1.31296E-30	2.120874794	2.974851702
shed1_covid19alpha	10	30	-0.286014136	2337.647289	0.774892637	-0.60432555	0.450479396
shed1_covid19alpha	10	60	1.523444229	2327.221506	0.127783471	-0.113163378	0.901197566
shed1_covid19alpha	10	90	1.327680653	2325.904384	0.184413914	-0.163484646	0.848954731
shed1_covid19alpha	10	180	3.112360208	2298.218744	0.001878806	0.289306255	1.274796309
shed1_covid19alpha	10	360	11.56412428	1906.502062	6.09007E-30	2.112921279	2.97596761
shed1_covid19alpha	30	60	1.808889143	2323.031566	0.07059746	-0.039597994	0.981478335
shed1_covid19alpha	30	90	1.614933518	2321.493523	0.106460984	-0.089925618	0.929241857
shed1_covid19alpha	30	180	3.394691745	2290.751122	0.000698763	0.362773544	1.355175174
shed1_covid19alpha	30	360	11.80588642	1892.491224	4.35559E-31	2.185900522	3.056834521
shed1_covid19alpha	60	90	-0.205809603	2337.961105	0.836957558	-0.539903734	0.437339632
shed1_covid19alpha	60	180	1.603151107	2328.437447	0.109036927	-0.086611384	0.86267976
shed1_covid19alpha	60	360	10.26805482	1985.534529	3.89309E-24	1.739703893	2.561150808
shed1_covid19alpha	90	180	1.818956775	2329.60735	0.069046354	-0.034302271	0.912934749
shed1_covid19alpha	90	360	10.54340218	1990.301765	2.50086E-25	1.792173952	2.611244851
shed1_covid19alpha	180	360	8.800311321	2060.268567	2.82664E-18	1.369650513	2.155135812
shed1_covid19beta	5	10	-0.267746381	2336.117269	0.788918183	-0.576278341	0.437816802
shed1_covid19beta	5	30	-0.442159851	2333.043476	0.65841452	-0.627116006	0.396346775
shed1_covid19beta	5	60	1.286833397	2333.96869	0.198279976	-0.168358326	0.811093369
shed1_covid19beta	5	90	1.211137247	2331.517485	0.225965554	-0.186266515	0.787975917
shed1_covid19beta	5	180	3.226632336	2305.90696	0.001270107	0.305081527	1.250474029
shed1_covid19beta	5	360	11.57358684	1941.181988	5.28365E-30	2.033063827	2.862662668
shed1_covid19beta	10	30	-0.17444956	2337.265557	0.861527277	-0.564967106	0.472659414
shed1_covid19beta	10	60	1.540780917	2326.642939	0.123506102	-0.106524328	0.887720909
shed1_covid19beta	10	90	1.467438954	2322.761532	0.142392069	-0.124471634	0.864642574
shed1_covid19beta	10	180	3.457816686	2289.285936	0.000554517	0.366652135	1.327364959
shed1_covid19beta	10	360	11.65620251	1908.443038	2.22251E-30	2.093581778	2.940606256
shed1_covid19beta	30	60	1.706447836	2320.241902	0.088058546	-0.065147315	0.938651589
shed1_covid19beta	30	90	1.634578368	2315.497079	0.102273398	-0.083119264	0.915597897
shed1_covid19beta	30	180	3.609109114	2277.360303	0.000313877	0.407863407	1.37846138
shed1_covid19beta	30	360	11.7150966	1888.234936	1.19263E-30	2.134135239	2.992360487
shed1_covid19beta	60	90	-0.084368528	2337.707079	0.932770653	-0.497292694	0.456267053
shed1_covid19beta	60	180	1.937130064	2324.294319	0.052850476	-0.005620534	0.918441047
shed1_covid19beta	60	360	10.35873232	1989.6431	1.58492E-24	1.723898974	2.529092479
shed1_covid19beta	90	180	2.036365236	2327.965862	0.041826657	0.017654628	0.936191525
shed1_covid19beta	90	360	10.54174642	2002.728729	2.51985E-25	1.747586673	2.546430421
shed1_covid19beta	180	360	8.581003894	2078.96621	1.80929E-17	1.288403535	2.051767405
shed1_covid19delta	5	10	-1.230649229	2333.059567	0.218578142	-1.270126825	0.290639645
shed1_covid19delta	5	30	-0.29063947	2337.983775	0.771352847	-0.874033968	0.648392942
shed1_covid19delta	5	60	1.412208794	2332.362112	0.158021898	-0.208245373	1.280040245
shed1_covid19delta	5	90	1.107700373	2332.552937	0.268105448	-0.323928451	1.164954092
shed1_covid19delta	5	180	4.573554748	2289.274478	5.05094E-06	0.948633217	2.372734305
shed1_covid19delta	5	360	16.29795893	1843.586693	6.80361E-56	4.523120593	5.760640091
shed1_covid19delta	10	30	0.948338137	2332.480437	0.343055583	-0.402481627	1.156327781
shed1_covid19delta	10	60	2.636890967	2317.102346	0.00842286	0.262898047	1.788384005
shed1_covid19delta	10	90	2.339347555	2317.465283	0.01940198	0.147222274	1.673290547
shed1_covid19delta	10	180	5.76512939	2256.017947	9.27789E-09	1.418956761	2.881897939
shed1_covid19delta	10	360	17.23063001	1793.867254	1.09271E-61	4.990600796	6.272647067
shed1_covid19delta	30	60	1.711877009	2332.947517	0.087052241	-0.094398407	1.391834305
shed1_covid19delta	30	90	1.406827083	2333.128187	0.159611857	-0.210081899	1.276748566
shed1_covid19delta	30	180	4.891633837	2290.947749	1.06949E-06	1.062526708	2.484481839
shed1_covid19delta	30	360	16.68887168	1846.492506	2.38682E-58	4.637176799	5.87222491
shed1_covid19delta	60	90	-0.311694755	2337.998338	0.755300306	-0.84130901	0.610539779
shed1_covid19delta	60	180	3.184359824	2316.017395	0.001470012	0.432121705	1.817450944
shed1_covid19delta	60	360	15.14802222	1898.799876	5.07541E-49	4.009646395	5.202319417
shed1_covid19delta	90	180	3.509398192	2315.642532	0.000457694	0.547185592	1.933156289
shed1_covid19delta	90	360	15.51780197	1897.838679	3.21095E-51	4.124658293	5.31807675
shed1_covid19delta	180	360	12.28485761	2012.219385	1.67793E-33	2.925461492	4.036931671
shed1_diphtheria	5	10	-1.524198065	2332.942855	0.12759478	-1.061201129	0.132996001
shed1_diphtheria	5	30	0.302358762	2336.785613	0.762405497	-0.487609388	0.665387166
shed1_diphtheria	5	60	0.860426089	2337.818925	0.389642439	-0.325782576	0.835184285
shed1_diphtheria	5	90	-0.065819674	2337.809959	0.94752702	-0.605336569	0.56602033
shed1_diphtheria	5	180	2.326658958	2316.530867	0.020069258	0.103836656	1.217530866
shed1_diphtheria	5	360	11.54431092	1944.345089	7.24347E-30	2.366187547	3.334667154
shed1_diphtheria	10	30	1.835735607	2326.831317	0.066524312	-0.037729458	1.143712364
shed1_diphtheria	10	60	2.370562051	2330.862515	0.01784199	0.124193057	1.313413781
shed1_diphtheria	10	90	1.453347245	2334.706595	0.146261761	-0.15523807	1.044126959
shed1_diphtheria	10	180	3.85909075	2291.666609	0.000116955	0.553225358	1.696347292
shed1_diphtheria	10	360	12.9725351	1890.798699	6.27458E-37	2.813431219	3.81562861
shed1_diphtheria	30	60	0.566548683	2337.541938	0.571075239	-0.408108427	0.739732358
shed1_diphtheria	30	90	-0.367520537	2335.637202	0.713264074	-0.687721535	0.470627518
shed1_diphtheria	30	180	2.038689366	2325.391657	0.04159393	0.021793977	1.121795767
shed1_diphtheria	30	360	11.36953352	1970.887085	4.66633E-29	2.285191576	3.237885347
shed1_diphtheria	60	90	-0.922610532	2337.258172	0.356305433	-0.85750029	0.308782341
shed1_diphtheria	60	180	1.436592567	2320.218473	0.150968617	-0.148194525	0.960160337
shed1_diphtheria	60	360	10.5798934	1954.572505	1.77833E-25	2.114560702	3.076892289
shed1_diphtheria	90	180	2.384027195	2312.411282	0.017204561	0.120724147	1.239959614
shed1_diphtheria	90	360	11.54800634	1933.897451	7.03819E-30	2.38266047	3.35751047
shed1_diphtheria	180	360	9.493490922	2056.867886	5.95708E-21	1.737397283	2.642089896
shed1_fifth	5	10	0.190756188	2337.992323	0.848733177	-0.198291219	0.241026262
shed1_fifth	5	30	-1.918255776	2328.653336	0.055200744	-0.449394249	0.004949805
shed1_fifth	5	60	-0.737248353	2337.916271	0.461045314	-0.303424492	0.137612526
shed1_fifth	5	90	-2.178273926	2332.409018	0.029485492	-0.47587348	-0.024981221
shed1_fifth	5	180	-0.41151749	2334.854706	0.68073089	-0.271015661	0.176998567
shed1_fifth	5	360	4.78162627	2165.927221	1.85576E-06	0.279308791	0.667699756
shed1_fifth	10	30	-2.104486953	2328.11556	0.035442935	-0.470569274	-0.016610213
shed1_fifth	10	60	-0.928095553	2337.857893	0.353453814	-0.32459368	0.116046671
shed1_fifth	10	90	-2.366169582	2331.989639	0.018054536	-0.497047024	-0.04654272
shed1_fifth	10	180	-0.599093066	2334.537389	0.549168955	-0.292187953	0.155435816
shed1_fifth	10	360	4.571151491	2167.811104	5.12346E-06	0.258166632	0.646106872
shed1_fifth	30	60	1.199222323	2330.324393	0.230563432	-0.08849532	0.367127799
shed1_fifth	30	90	-0.23780506	2337.512662	0.812053136	-0.260789223	0.204378967
shed1_fifth	30	180	1.486184288	2336.332772	0.137365307	-0.05597602	0.40640337
shed1_fifth	30	360	6.739606644	2096.807593	2.04559E-11	0.493283457	0.898169534
shed1_fifth	60	90	-1.452985116	2333.687385	0.146362332	-0.393611932	0.058569197
shed1_fifth	60	180	0.313342416	2335.794918	0.754048504	-0.188758258	0.26055313
shed1_fifth	60	360	5.597285632	2159.663847	2.45407E-08	0.361466554	0.751353959
shed1_fifth	90	180	1.738171039	2337.647534	0.082312355	-0.026075335	0.432912942
shed1_fifth	90	360	7.080640378	2113.001264	1.94544E-12	0.523428131	0.924435117
shed1_fifth	180	360	5.132493481	2126.58536	3.11911E-07	0.321629498	0.719396143
shed1_flu	5	10	0.297558566	2337.516683	0.766066544	-0.229342766	0.311394049
shed1_flu	5	30	0.313858036	2336.081824	0.753656886	-0.228758278	0.315937765
shed1_flu	5	60	1.241006895	2334.487913	0.214727893	-0.096692156	0.430025489
shed1_flu	5	90	-0.781529404	2329.989668	0.434570593	-0.386907431	0.166394611
shed1_flu	5	180	3.142182335	2285.720111	0.001698417	0.150685569	0.651023833
shed1_flu	5	360	9.343608567	2085.922709	2.3111E-20	0.870474928	1.332943876
shed1_flu	10	30	0.018332797	2337.523233	0.985374928	-0.271706773	0.276834978
shed1_flu	10	60	0.928518889	2331.417211	0.353234593	-0.139706073	0.390988124
shed1_flu	10	90	-1.065042497	2333.422368	0.286966891	-0.429826102	0.127261999
shed1_flu	10	180	2.79720197	2275.847513	0.005198079	0.107567237	0.612090883
shed1_flu	10	360	8.908521935	2069.483229	1.10658E-18	0.827186155	1.294181366
shed1_flu	30	60	0.902708685	2327.43731	0.366773939	-0.144287125	0.390440971
shed1_flu	30	90	-1.075672393	2335.893587	0.282184887	-0.434311883	0.126619576
shed1_flu	30	180	2.754118158	2265.323498	0.005932061	0.10288198	0.611647935
shed1_flu	30	360	8.800690462	2053.017693	2.82453E-18	0.822331364	1.293907952
shed1_flu	60	90	-1.998345625	2316.117767	0.045795916	-0.548669382	-0.005176772
shed1_flu	60	180	1.876505776	2308.464402	0.060711921	-0.010543905	0.478919974
shed1_flu	60	360	8.137483892	2129.307764	6.7856E-16	0.709703745	1.160381725
shed1_flu	90	180	3.870097793	2241.020824	0.0001119	0.252125226	0.770096996
shed1_flu	90	360	9.872693562	2018.087743	1.75079E-22	0.971217445	1.452714179
shed1_flu	180	360	6.552170859	2241.674876	7.01223E-11	0.491093374	0.910616027
shed1_mers	5	10	-0.225233917	2334.901449	0.821817016	-0.149329499	0.118560268
shed1_mers	5	30	0.155963836	2334.348088	0.876075013	-0.118700556	0.139213376
shed1_mers	5	60	1.210521271	2333.754065	0.226201516	-0.049277885	0.208252244
shed1_mers	5	90	0.037960492	2337.497057	0.969722424	-0.129893407	0.135021612
shed1_mers	5	180	1.582020505	2320.172812	0.113781186	-0.024364066	0.227782869
shed1_mers	5	360	4.713942886	2186.323241	2.58266E-06	0.164215857	0.398177305
shed1_mers	10	30	0.382466291	2324.618089	0.702150492	-0.105825898	0.15710795
shed1_mers	10	60	1.417154529	2323.51361	0.156571822	-0.036406912	0.226150501
shed1_mers	10	90	0.260908267	2336.892266	0.794186238	-0.116953372	0.152850808
shed1_mers	10	180	1.784988105	2302.769563	0.074394837	-0.011545914	0.245733948
shed1_mers	10	360	4.857202263	2148.518106	1.27646E-06	0.176838167	0.416324226
shed1_mers	30	60	1.075881472	2337.97744	0.282091278	-0.056954224	0.195415763
shed1_mers	30	90	-0.116078134	2331.154482	0.907600616	-0.13764338	0.122258764
shed1_mers	30	180	1.452868704	2332.565035	0.146394719	-0.031983921	0.214889904
shed1_mers	30	360	4.655271781	2224.200106	3.42606E-06	0.156806747	0.385073595
shed1_mers	60	90	-1.162485014	2330.352373	0.245157542	-0.206683724	0.05283757
shed1_mers	60	180	0.35360793	2333.239241	0.723664678	-0.101014156	0.145458601
shed1_mers	60	360	3.4723533	2227.008601	0.000525758	0.087792957	0.315625847
shed1_mers	90	180	1.529802299	2313.835684	0.126202365	-0.027944925	0.226235523
shed1_mers	90	360	4.627643264	2171.402345	3.91654E-06	0.160556351	0.396708606
shed1_mers	180	360	3.174868362	2264.713599	0.001519182	0.068623837	0.290350522
shed1_sars	5	10	0.026627102	2337.73274	0.978759429	-0.372543529	0.382799939
shed1_sars	5	30	-0.377726957	2337.765955	0.70566773	-0.455103609	0.308095062
shed1_sars	5	60	0.267122044	2337.311497	0.789398761	-0.3251865	0.427750603
shed1_sars	5	90	-0.026527205	2337.977201	0.978839099	-0.38422218	0.37396577
shed1_sars	5	180	1.796344976	2325.882015	0.072569391	-0.030785834	0.702580705
shed1_sars	5	360	10.08768497	1975.30615	2.28033E-23	1.316482487	1.951893582
shed1_sars	10	30	-0.406212791	2336.999028	0.684623448	-0.458228319	0.300963362
shed1_sars	10	60	0.241713864	2337.902073	0.809023085	-0.328283644	0.420591336
shed1_sars	10	90	-0.053338181	2337.866038	0.957467017	-0.387333524	0.366820703
shed1_sars	10	180	1.779038227	2329.180146	0.075363878	-0.033828241	0.695366703
shed1_sars	10	360	10.13288623	1987.798308	1.45885E-23	1.313765269	1.944354389
shed1_sars	30	60	0.646681424	2336.276085	0.517901672	-0.253612477	0.503185126
shed1_sars	30	90	0.351916619	2337.597122	0.724932516	-0.312634801	0.449386938
shed1_sars	30	180	2.177671025	2322.336139	0.029530871	0.040736739	0.77806668
shed1_sars	30	360	10.46613712	1963.632085	5.53942E-25	1.387700347	2.027684269
shed1_sars	60	90	-0.294300567	2337.539153	0.76855437	-0.432282276	0.319461763
shed1_sars	60	180	1.53605191	2330.926895	0.124661369	-0.078735431	0.6479662
shed1_sars	60	360	9.891058789	1995.363705	1.48907E-22	1.269054674	1.896757291
shed1_sars	90	180	1.826821379	2326.898011	0.067854675	-0.025045084	0.707096366
shed1_sars	90	360	10.14191657	1978.953104	1.34372E-23	1.322318256	1.956314223
shed1_sars	180	360	8.429808981	2059.55113	6.41096E-17	0.996255391	1.600325805
shed2_covid19	5	10	0.194079964	1917.854347	0.846133823	-0.151752031	0.185085365
shed2_covid19	5	30	0.603850988	1909.621485	0.54601444	-0.112391639	0.212391639
shed2_covid19	5	60	1.357223895	1864.259547	0.174874367	-0.047748647	0.26233198
shed2_covid19	5	90	0.20484092	1917.08613	0.83771816	-0.151836024	0.18725269
shed2_covid19	5	180	1.632250057	1865.737763	0.102795569	-0.026034035	0.284367368
shed2_covid19	5	360	-0.986373414	1884.171397	0.324076551	-0.270816302	0.089566302
shed2_covid19	10	30	0.400693732	1907.297232	0.688690505	-0.129817754	0.196484421
shed2_covid19	10	60	1.140543377	1858.945397	0.25420691	-0.065210774	0.246460774
shed2_covid19	10	90	0.011997989	1917.669841	0.990428468	-0.169230082	0.171313415
shed2_covid19	10	180	1.414397933	1860.484324	0.157412421	-0.04349534	0.26849534
shed2_covid19	10	360	-1.163355321	1888.294568	0.244832353	-0.288167341	0.073584008
shed2_covid19	30	60	0.752592783	1897.193411	0.451788023	-0.092007249	0.206590582
shed2_covid19	30	90	-0.385427624	1903.279548	0.69996369	-0.196604688	0.132021355
shed2_covid19	30	180	1.038787031	1898.150126	0.299036097	-0.070298829	0.228632162
shed2_covid19	30	360	-1.57349096	1845.312648	0.115776604	-0.31590458	0.03465458
shed2_covid19	60	90	-1.118705231	1850.553574	0.263411105	-0.246635446	0.067468779
shed2_covid19	60	180	0.303317217	1917.988123	0.761681023	-0.119565323	0.163315323
shed2_covid19	60	360	-2.303795236	1762.509813	0.021349993	-0.366410854	-0.029422479
shed2_covid19	90	180	1.390474889	1852.180115	0.164551767	-0.045752105	0.268668772
shed2_covid19	90	360	-1.167879564	1894.033497	0.243002339	-0.290257233	0.073590566
shed2_covid19	180	360	-2.556184854	1764.688723	0.010665799	-0.388433389	-0.051149944
shed2_covid19alpha	5	10	0	1911.536239	1	-0.202721853	0.202721853
shed2_covid19alpha	5	30	-0.509661833	1895.445226	0.61034773	-0.262603996	0.154270663
shed2_covid19alpha	5	60	0.593898558	1917.910678	0.552650003	-0.136696108	0.255446108
shed2_covid19alpha	5	90	0.737531887	1917.998933	0.460889175	-0.122707335	0.270624002
shed2_covid19alpha	5	180	1.629437725	1895.427258	0.103386554	-0.031602808	0.342019474
shed2_covid19alpha	5	360	-0.308891478	1906.045384	0.757437838	-0.237317456	0.172734123
shed2_covid19alpha	10	30	-0.496197701	1912.973578	0.619811939	-0.268258609	0.159925275
shed2_covid19alpha	10	60	0.576257956	1909.943182	0.564508735	-0.142698835	0.261448835
shed2_covid19alpha	10	90	0.715751395	1911.370505	0.474232297	-0.128692364	0.276609031
shed2_covid19alpha	10	180	1.576358366	1866.429769	0.115112706	-0.037895055	0.348311722
shed2_covid19alpha	10	360	-0.300468585	1917.143005	0.763852334	-0.243064071	0.178480738
shed2_covid19alpha	30	60	1.071569991	1892.61076	0.284049842	-0.094265557	0.32134889
shed2_covid19alpha	30	90	1.205946717	1895.14309	0.22798857	-0.080243135	0.336493135
shed2_covid19alpha	30	180	2.062510021	1832.770213	0.039299832	0.010278444	0.408471556
shed2_covid19alpha	30	360	0.198365362	1916.258138	0.842780257	-0.194399198	0.238149198
shed2_covid19alpha	60	90	0.145924584	1917.929135	0.883996259	-0.181414192	0.210580859
shed2_covid19alpha	60	180	1.009899073	1898.104536	0.312672366	-0.090274106	0.281940773
shed2_covid19alpha	60	360	-0.87960248	1903.927206	0.379185699	-0.29605178	0.112718446
shed2_covid19alpha	90	180	0.853347037	1895.727617	0.39357469	-0.10548389	0.26798389
shed2_covid19alpha	90	360	-1.016701548	1905.822005	0.309424479	-0.311205438	0.098705438
shed2_covid19alpha	180	360	-1.880784585	1853.389289	0.060157896	-0.383021272	0.008021272
shed2_covid19beta	5	10	0.428348621	1917.976507	0.668445423	-0.156560136	0.244060136
shed2_covid19beta	5	30	-0.138848382	1913.015931	0.889584576	-0.220569916	0.19140325
shed2_covid19beta	5	60	0.744266243	1911.089129	0.456806921	-0.120928287	0.268844954
shed2_covid19beta	5	90	0.764603054	1916.277384	0.444602093	-0.120635001	0.274801668
shed2_covid19beta	5	180	1.978607306	1849.763322	0.048008362	0.00162682	0.369206513
shed2_covid19beta	5	360	-0.229835711	1915.43225	0.818243975	-0.22839637	0.180479703
shed2_covid19beta	10	30	-0.556314887	1912.313133	0.5780607	-0.263978812	0.147312146
shed2_covid19beta	10	60	0.304559628	1911.865076	0.760734719	-0.164317619	0.224734286
shed2_covid19beta	10	90	0.331234626	1916.655528	0.740503477	-0.164029534	0.2306962
shed2_covid19beta	10	180	1.514897284	1852.057305	0.129969056	-0.04174058	0.325073913
shed2_covid19beta	10	360	-0.650629665	1914.919507	0.515363631	-0.271802665	0.136385998
shed2_covid19beta	30	60	0.866656024	1894.723543	0.386240241	-0.111825492	0.288908825
shed2_covid19beta	30	90	0.885071341	1905.528343	0.376229822	-0.111455441	0.294788774
shed2_covid19beta	30	180	2.068929764	1812.923207	0.038694121	0.010406964	0.389593036
shed2_covid19beta	30	360	-0.087692356	1917.59927	0.930130351	-0.219042846	0.200292846
shed2_covid19beta	60	90	0.031944638	1916.251496	0.974519527	-0.188730624	0.194980624
shed2_covid19beta	60	180	1.231761278	1884.428848	0.218191954	-0.066006833	0.2889235
shed2_covid19beta	60	360	-0.966096465	1900.290847	0.334118844	-0.296691282	0.100857949
shed2_covid19beta	90	180	1.176635382	1868.346125	0.239490955	-0.072238384	0.288905051
shed2_covid19beta	90	360	-0.983191337	1909.54967	0.32563783	-0.302593109	0.100509775
shed2_covid19beta	180	360	-2.185315879	1823.945262	0.028992521	-0.397283741	-0.021466259
shed2_covid19delta	5	10	-0.68496963	1914.525885	0.493446002	-0.426561473	0.20572814
shed2_covid19delta	5	30	0.920799479	1909.515019	0.35727144	-0.158891621	0.440141621
shed2_covid19delta	5	60	1.606319087	1891.513526	0.108370732	-0.052933499	0.532100166
shed2_covid19delta	5	90	1.125529701	1909.462996	0.260506087	-0.127612856	0.471362856
shed2_covid19delta	5	180	3.682611659	1696.99468	0.000238087	0.23272572	0.763107613
shed2_covid19delta	5	360	1.194637058	1885.036927	0.232379153	-0.113632536	0.467799203
shed2_covid19delta	10	30	1.606126395	1895.500775	0.108412707	-0.055501461	0.557584794
shed2_covid19delta	10	60	2.29033248	1870.052152	0.022112905	0.050291692	0.649708308
shed2_covid19delta	10	90	1.806224781	1895.41767	0.071041797	-0.024223358	0.588806691
shed2_covid19delta	10	180	4.368931445	1656.444936	1.32602E-05	0.335226903	0.881439764
shed2_covid19delta	10	360	1.892445951	1861.727492	0.058586598	-0.01045103	0.58545103
shed2_covid19delta	30	60	0.687955292	1912.810943	0.49156435	-0.183149496	0.381066162
shed2_covid19delta	30	90	0.211825022	1917.999919	0.832266053	-0.258081021	0.320581021
shed2_covid19delta	30	180	2.762629714	1758.205851	0.005793482	0.103634363	0.61094897
shed2_covid19delta	30	360	0.255147129	1909.641046	0.79863694	-0.243781305	0.316697972
shed2_covid19delta	60	90	-0.470757226	1912.851662	0.637867789	-0.349785612	0.214368946
shed2_covid19delta	60	180	2.065105448	1802.303362	0.039055736	0.012987855	0.503678812
shed2_covid19delta	60	360	-0.449416243	1917.61741	0.653182205	-0.335242957	0.210242957
shed2_covid19delta	90	180	2.521338019	1758.3877	0.01177871	0.072418358	0.579664975
shed2_covid19delta	90	360	0.03645359	1909.692535	0.970924494	-0.275000551	0.285417217
shed2_covid19delta	180	360	-2.587411498	1813.4584	0.009747166	-0.564026869	-0.077639797
shed2_diphtheria	5	10	-0.657511649	1917.135717	0.510930915	-0.365086711	0.181753378
shed2_diphtheria	5	30	0.550026516	1912.792672	0.582365404	-0.189751591	0.337668258
shed2_diphtheria	5	60	0.829902838	1912.280333	0.406697308	-0.151937168	0.374853835
shed2_diphtheria	5	90	-0.164203365	1916.958404	0.869588363	-0.296627371	0.250794038
shed2_diphtheria	5	180	1.231476537	1906.200832	0.21829659	-0.096909444	0.423992777
shed2_diphtheria	5	360	-1.342082808	1896.478317	0.179729795	-0.482008967	0.090342301
shed2_diphtheria	10	30	1.217928344	1907.742186	0.223401814	-0.101077979	0.432327979
shed2_diphtheria	10	60	1.495429148	1907.032849	0.134967935	-0.063267107	0.469517107
shed2_diphtheria	10	90	0.487473007	1917.991713	0.625978878	-0.207845028	0.345345028
shed2_diphtheria	10	180	1.899633852	1899.106896	0.057632553	-0.00827304	0.518689706
shed2_diphtheria	10	360	-0.707054583	1904.084268	0.479619078	-0.39310161	0.184768277
shed2_diphtheria	30	60	0.286820877	1917.98781	0.774280457	-0.218914599	0.293914599
shed2_diphtheria	30	90	-0.711578215	1907.159023	0.476813026	-0.363875989	0.170125989
shed2_diphtheria	30	180	0.693365825	1916.642969	0.488164017	-0.163805352	0.342972019
shed2_diphtheria	30	360	-1.891306329	1871.384886	0.058737768	-0.549558176	0.009974843
shed2_diphtheria	60	90	-0.98817734	1906.430712	0.323191202	-0.401065465	0.132315465
shed2_diphtheria	60	180	0.403641033	1916.887643	0.686521729	-0.20097804	0.305144707
shed2_diphtheria	60	360	-2.156475355	1869.958673	0.031173701	-0.586761907	-0.027821427
shed2_diphtheria	90	180	1.386308891	1898.327486	0.1658154	-0.077324707	0.450241374
shed2_diphtheria	90	360	-1.172594344	1904.743434	0.241105147	-0.462126601	0.116293268
shed2_diphtheria	180	360	-2.547262291	1855.411966	0.010937269	-0.636072786	-0.082677214
shed2_fifth	5	10	-0.927271654	1907.761461	0.353902801	-0.178465315	0.063881981
shed2_fifth	5	30	0.374506512	1915.387468	0.70806897	-0.092679275	0.136429275
shed2_fifth	5	60	-0.017656053	1917.485349	0.985915077	-0.116748087	0.114664754
shed2_fifth	5	90	-0.106377515	1916.814753	0.915293964	-0.121476557	0.108976557
shed2_fifth	5	180	0.753500097	1898.553336	0.451242883	-0.068453156	0.153869823
shed2_fifth	5	360	-0.034352658	1915.220128	0.972599515	-0.121021451	0.116854784
shed2_fifth	10	30	1.303005667	1895.113727	0.192731122	-0.039990894	0.198324228
shed2_fifth	10	60	0.917289173	1902.747022	0.359107379	-0.064015399	0.176515399
shed2_fifth	10	90	0.835562243	1899.774528	0.403506288	-0.06876222	0.170845554
shed2_fifth	10	180	1.692177783	1862.150723	0.090779376	-0.015900277	0.215900277
shed2_fifth	10	360	0.877591618	1915.618556	0.380275429	-0.068168821	0.178585488
shed2_fifth	30	60	-0.395660648	1917.189458	0.692399412	-0.136509503	0.09067617
shed2_fifth	30	90	-0.487682308	1917.720312	0.625830632	-0.14122896	0.08497896
shed2_fifth	30	180	0.374988331	1910.049694	0.707710777	-0.088125988	0.129792655
shed2_fifth	30	360	-0.402001795	1907.293031	0.687727748	-0.140841613	0.092924946
shed2_fifth	60	90	-0.089389344	1917.861857	0.928781825	-0.119479137	0.10906247
shed2_fifth	60	180	0.778821196	1904.253059	0.436181818	-0.066420295	0.153920295
shed2_fifth	60	360	-0.017311055	1912.330945	0.986190272	-0.119054243	0.11697091
shed2_fifth	90	180	0.875544319	1906.83104	0.381388079	-0.060707751	0.158624417
shed2_fifth	90	360	0.069521376	1910.440323	0.944581894	-0.113375508	0.121708842
shed2_fifth	180	360	-0.773566481	1881.762609	0.439284366	-0.158352115	0.068768782
shed2_flu	5	10	0.019161718	1913.258659	0.984714095	-0.105573072	0.107656405
shed2_flu	5	30	-1.107609728	1911.709117	0.268169738	-0.176052666	0.048969332
shed2_flu	5	60	-0.393171241	1917.99071	0.694236705	-0.130991031	0.087241031
shed2_flu	5	90	-0.800064952	1912.280705	0.423772542	-0.158184932	0.066518265
shed2_flu	5	180	-0.01955796	1901.326011	0.984398052	-0.105496815	0.103413481
shed2_flu	5	360	0.075738238	1916.798293	0.939635258	-0.103727005	0.112060339
shed2_flu	10	30	-1.15180446	1896.353276	0.249546623	-0.174551521	0.045384855
shed2_flu	10	60	-0.422044532	1913.666739	0.673039921	-0.129408433	0.083575099
shed2_flu	10	90	-0.837228633	1897.40428	0.402569504	-0.156680078	0.062930078
shed2_flu	10	180	-0.040171457	1914.281994	0.967960622	-0.103793403	0.099626736
shed2_flu	10	360	0.058236685	1916.82362	0.95356617	-0.102113774	0.108363774
shed2_flu	30	60	0.727054341	1911.22061	0.467281711	-0.070727843	0.154061177
shed2_flu	30	90	0.300590768	1917.986176	0.763759151	-0.097829519	0.133246186
shed2_flu	30	180	1.136274507	1875.682111	0.25598685	-0.045376086	0.170376086
shed2_flu	30	360	1.1940671	1905.100844	0.232600375	-0.04350004	0.178916706
shed2_flu	60	90	-0.418650523	1911.81413	0.675518585	-0.136193276	0.08827661
shed2_flu	60	180	0.391629755	1902.087581	0.695375668	-0.083496284	0.125162951
shed2_flu	60	360	0.473897639	1917.000042	0.63562687	-0.0817305	0.133813833
shed2_flu	90	180	0.815586915	1877.117157	0.414839909	-0.062918125	0.152501458
shed2_flu	90	360	0.883053033	1905.918316	0.377318984	-0.061047093	0.161047093
shed2_flu	180	360	0.099122774	1908.972117	0.921051197	-0.097841871	0.108258538
shed2_mers	5	10	-1.112616968	1897.029835	0.266013939	-0.115112701	0.031779367
shed2_mers	5	30	-0.53978462	1909.557476	0.589408512	-0.091701008	0.052117675
shed2_mers	5	60	1.096513861	1907.827862	0.272992347	-0.029571936	0.104571936
shed2_mers	5	90	-0.470219981	1892.917572	0.63825203	-0.091567173	0.056150506
shed2_mers	5	180	0.581537351	1904.717204	0.560947166	-0.046954896	0.086538229
shed2_mers	5	360	1.085321883	1894.173762	0.277917225	-0.029423237	0.102339903
shed2_mers	10	30	0.566353226	1915.099218	0.571220045	-0.053875122	0.097625122
shed2_mers	10	60	2.181435124	1859.863428	0.029276091	0.007991111	0.150342223
shed2_mers	10	90	0.605482909	1917.804569	0.544929821	-0.053644393	0.10156106
shed2_mers	10	180	1.700809168	1853.192008	0.089146596	-0.009410783	0.13232745
shed2_mers	10	360	2.187177263	1833.437393	0.028855528	0.00806971	0.14818029
shed2_mers	30	60	1.614661845	1881.7283	0.106551596	-0.012296821	0.126880154
shed2_mers	30	90	0.053654926	1913.406941	0.957215696	-0.074067044	0.07823371
shed2_mers	30	180	1.120635079	1876.24915	0.262586643	-0.02969166	0.108858326
shed2_mers	30	360	1.611869721	1859.52903	0.107159991	-0.01219212	0.12469212
shed2_mers	60	90	-1.512217247	1853.48826	0.13064908	-0.126809852	0.016393185
shed2_mers	60	180	-0.540635817	1917.786403	0.588821408	-0.081946797	0.04653013
shed2_mers	60	360	-0.032253725	1915.018319	0.974273073	-0.064380718	0.062297384
shed2_mers	90	180	1.031557302	1846.535049	0.302414641	-0.033796919	0.108796919
shed2_mers	90	360	1.507136625	1826.072329	0.13194861	-0.016321389	0.124654722
shed2_mers	180	360	0.518883626	1916.397483	0.603901808	-0.046327633	0.079660966
shed2_sars	5	10	0.013405747	1916.23431	0.989305477	-0.151349657	0.153432991
shed2_sars	5	30	0.943880539	1897.225865	0.345350879	-0.076345681	0.218012347
shed2_sars	5	60	1.541276165	1888.217123	0.123417147	-0.031220034	0.260386701
shed2_sars	5	90	0.873763772	1916.810322	0.382356366	-0.086858891	0.226442224
shed2_sars	5	180	2.424607355	1866.416879	0.015419345	0.033842748	0.320323919
shed2_sars	5	360	0.87193025	1899.675426	0.383356614	-0.08198387	0.21323387
shed2_sars	10	30	0.945512437	1907.407005	0.344517081	-0.07497217	0.214555504
shed2_sars	10	60	1.55323502	1900.629485	0.120533486	-0.029823233	0.256906567
shed2_sars	10	90	0.873358385	1912.167981	0.382577428	-0.085634353	0.223134353
shed2_sars	10	180	2.452851576	1882.876945	0.014263014	0.035284163	0.31679917
shed2_sars	10	360	0.872317771	1909.155802	0.383144736	-0.080617546	0.209784212
shed2_sars	30	60	0.622616038	1917.136034	0.533610917	-0.094059804	0.181559804
shed2_sars	30	90	-0.013688771	1886.500979	0.989079729	-0.150283686	0.148200353
shed2_sars	30	180	1.542460339	1910.490513	0.123127379	-0.028844681	0.241344681
shed2_sars	30	360	-0.073108019	1917.919145	0.941727783	-0.144927505	0.134510839
shed2_sars	60	90	-0.594017953	1875.775809	0.552571734	-0.192677326	0.103093993
shed2_sars	60	180	0.917520498	1914.698976	0.358985512	-0.071094	0.196094
shed2_sars	60	360	-0.69442354	1916.527589	0.487500803	-0.187227275	0.089310609
shed2_sars	90	180	1.447617831	1850.92136	0.147893311	-0.038068109	0.252651443
shed2_sars	90	360	-0.054599946	1889.494072	0.956462954	-0.153832588	0.145499255
shed2_sars	180	360	-1.612481451	1908.869755	0.107022516	-0.247021395	0.024104728
shed7_covid19	5	10	-0.664030495	3655.857477	0.506712669	-0.155511933	0.076823408
shed7_covid19	5	30	0.414441147	3656.840176	0.678575369	-0.08970083	0.137788261
shed7_covid19	5	60	0.468089669	3649.965951	0.639748416	-0.085376313	0.138928225
shed7_covid19	5	90	1.900973387	3635.220511	0.057384512	-0.003360402	0.217568053
shed7_covid19	5	180	2.256608351	3611.065951	0.024092105	0.016413498	0.233859726
shed7_covid19	5	360	4.079440986	3474.430139	4.61578E-05	0.111823533	0.31877756
shed7_covid19	10	30	1.079078632	3651.558787	0.280623947	-0.051783748	0.178559704
shed7_covid19	10	60	1.141170059	3639.629865	0.253874239	-0.04747929	0.179719727
shed7_covid19	10	90	2.565178197	3619.473436	0.010352232	0.034514736	0.258381439
shed7_covid19	10	180	2.925952258	3589.800471	0.003455576	0.054265364	0.274696384
shed7_covid19	10	360	4.752957084	3438.496116	2.08678E-06	0.149600646	0.359688972
shed7_covid19	30	60	0.048207839	3654.898314	0.961553237	-0.108388003	0.113852484
shed7_covid19	30	90	1.48834315	3644.244505	0.136746945	-0.02635613	0.192476348
shed7_covid19	30	180	1.841055765	3624.32475	0.065695071	-0.006565237	0.208751029
shed7_covid19	30	360	3.663501583	3499.35681	0.000252476	0.088899512	0.29361415
shed7_covid19	60	90	1.46150809	3654.172481	0.143962041	-0.027431983	0.188087721
shed7_covid19	60	180	1.819758469	3641.433192	0.068877864	-0.007613541	0.204334853
shed7_covid19	60	360	3.674801902	3537.029218	0.000241563	0.08794015	0.28910903
shed7_covid19	90	180	0.339348696	3653.482748	0.734366567	-0.086153044	0.122218617
shed7_covid19	90	360	2.149315042	3573.803775	0.031676383	0.009498523	0.206894919
shed7_covid19	180	360	1.827251445	3606.948109	0.067744558	-0.006581034	0.186908903
shed7_covid19alpha	5	10	-0.645969296	3653.49255	0.51833981	-0.169784987	0.085631982
shed7_covid19alpha	5	30	0.084351143	3655.799003	0.93278187	-0.121549007	0.132477968
shed7_covid19alpha	5	60	0.506490332	3650.44967	0.612543064	-0.090992816	0.154380794
shed7_covid19alpha	5	90	2.590074178	3615.175157	0.009634043	0.038246618	0.27650748
shed7_covid19alpha	5	180	3.065329018	3579.72513	0.002190521	0.065972328	0.300147891
shed7_covid19alpha	5	360	5.244958939	3409.870388	1.65842E-07	0.186485903	0.409142512
shed7_covid19alpha	10	30	0.721162388	3657.589274	0.470855702	-0.081707937	0.176789904
shed7_covid19alpha	10	60	1.157086833	3634.462443	0.247312927	-0.051229353	0.198770336
shed7_covid19alpha	10	90	3.218249005	3584.27904	0.001301252	0.077942186	0.320964917
shed7_covid19alpha	10	180	3.693517747	3540.653443	0.000224513	0.105627089	0.344646135
shed7_covid19alpha	10	360	5.852262484	3352.226129	5.31613E-09	0.226017799	0.453763622
shed7_covid19alpha	30	60	0.413759195	3640.194792	0.679074845	-0.098060154	0.15051917
shed7_covid19alpha	30	90	2.465987186	3594.399291	0.01370998	0.03113195	0.272693186
shed7_covid19alpha	30	180	2.931801983	3553.14554	0.003391528	0.058829201	0.296362056
shed7_covid19alpha	30	360	5.068416058	3369.96015	4.22741E-07	0.179257037	0.405442417
shed7_covid19alpha	60	90	2.12022866	3643.228525	0.034054175	0.009461569	0.241904551
shed7_covid19alpha	60	180	2.600368831	3619.535812	0.009350229	0.03723947	0.26549277
shed7_covid19alpha	60	360	4.821838518	3478.65024	1.48336E-06	0.157910957	0.374329481
shed7_covid19alpha	90	180	0.456549183	3652.251853	0.648022261	-0.084610775	0.135976895
shed7_covid19alpha	90	360	2.64352709	3560.151298	0.008240693	0.036278822	0.244595494
shed7_covid19alpha	180	360	2.209789941	3599.984089	0.02718245	0.012939197	0.216568999
shed7_covid19beta	5	10	-0.554860608	3654.61744	0.579023963	-0.161026811	0.08998856
shed7_covid19beta	5	30	0.128669371	3656.396651	0.897626348	-0.116701676	0.133095119
shed7_covid19beta	5	60	0.513466869	3651.304578	0.607655848	-0.089325846	0.152713824
shed7_covid19beta	5	90	2.367367401	3625.492435	0.017967358	0.024504741	0.260741161
shed7_covid19beta	5	180	3.061118949	3582.759339	0.002221462	0.064829067	0.29582667
shed7_covid19beta	5	360	5.154704249	3420.692097	2.68434E-07	0.179119169	0.399022907
shed7_covid19beta	10	30	0.675932683	3657.670693	0.49912612	-0.083086496	0.17051819
shed7_covid19beta	10	60	1.07151435	3638.530775	0.284009289	-0.055770885	0.190197114
shed7_covid19beta	10	90	2.907429929	3601.940445	0.00366638	0.058012124	0.298272029
shed7_covid19beta	10	180	3.59997318	3549.820674	0.000322601	0.098291499	0.33340249
shed7_covid19beta	10	360	5.676656192	3371.556032	1.48973E-08	0.212479535	0.436700793
shed7_covid19beta	30	60	0.376498107	3643.214554	0.706568547	-0.098864845	0.14585938
shed7_covid19beta	30	90	2.205640115	3609.923826	0.027472002	0.014933056	0.253919403
shed7_covid19beta	30	180	2.886844536	3560.643769	0.003914697	0.055226491	0.289035804
shed7_covid19beta	30	360	4.942211759	3387.164634	8.09875E-07	0.169446406	0.392302228
shed7_covid19beta	60	90	1.884119881	3648.105005	0.059628212	-0.004503676	0.2263616
shed7_covid19beta	60	180	2.584591696	3619.797087	0.00978823	0.035883192	0.261384568
shed7_covid19beta	60	360	4.713430662	3484.584199	2.53113E-06	0.150315959	0.36443814
shed7_covid19beta	90	180	0.67431298	3648.538349	0.500155074	-0.071924894	0.14733473
shed7_covid19beta	90	360	2.767025263	3551.684464	0.005686329	0.042679311	0.250216864
shed7_covid19beta	180	360	2.115625397	3603.329948	0.034445109	0.007967148	0.209519191
shed7_covid19delta	5	10	-0.544497021	3657.967746	0.586132688	-0.201126893	0.113695199
shed7_covid19delta	5	30	0.410216226	3657.469367	0.681671366	-0.123916782	0.189490553
shed7_covid19delta	5	60	1.49874483	3602.517313	0.13402746	-0.035027707	0.262350111
shed7_covid19delta	5	90	4.421007328	3464.178766	1.01257E-05	0.177902438	0.461441824
shed7_covid19delta	5	180	5.618004547	3335.60408	2.09022E-08	0.256843195	0.532227843
shed7_covid19delta	5	360	8.181914023	3107.631269	4.02844E-16	0.419651312	0.684173825
shed7_covid19delta	10	30	0.958608412	3657.698708	0.337819411	-0.07996599	0.232971455
shed7_covid19delta	10	60	2.07864696	3605.064294	0.037720372	0.008935804	0.305818294
shed7_covid19delta	10	90	5.034814058	3468.512085	5.02675E-07	0.22187809	0.504897866
shed7_covid19delta	10	180	6.252643406	3340.667583	4.54676E-10	0.300826575	0.575676157
shed7_covid19delta	10	360	8.848617244	3113.061438	1.45594E-18	0.463645725	0.727611105
shed7_covid19delta	30	60	1.073620573	3612.50342	0.283064482	-0.066816477	0.228565111
shed7_covid19delta	30	90	3.997091972	3481.536862	6.54545E-05	0.146162866	0.427607626
shed7_covid19delta	30	180	5.191794133	3356.020876	2.20665E-07	0.225134956	0.498362312
shed7_covid19delta	30	360	7.76176636	3129.661237	1.12574E-14	0.387987842	0.650263525
shed7_covid19delta	60	90	3.066049132	3609.566069	0.002185132	0.074274801	0.337747057
shed7_covid19delta	60	180	4.324685632	3524.944671	1.5698E-05	0.153537284	0.40821135
shed7_covid19delta	60	360	7.075517846	3331.443687	1.80698E-12	0.316808795	0.559693937
shed7_covid19delta	90	180	1.231558929	3634.590406	0.218193567	-0.044317611	0.194044387
shed7_covid19delta	90	360	4.034547025	3510.926302	5.58729E-05	0.119380217	0.345100658
shed7_covid19delta	180	360	2.865218882	3600.39069	0.004191359	0.049686471	0.265067627
shed7_diphtheria	5	10	-1.814047331	3630.000434	0.069752965	-0.287673089	0.011170357
shed7_diphtheria	5	30	-1.30511989	3641.543646	0.191934486	-0.246122897	0.049401586
shed7_diphtheria	5	60	-0.332878653	3657.119205	0.739244964	-0.16565814	0.117570708
shed7_diphtheria	5	90	0.509538175	3645.938685	0.610405885	-0.102708522	0.17483967
shed7_diphtheria	5	180	1.02851129	3626.165272	0.303777981	-0.06487494	0.208044339
shed7_diphtheria	5	360	3.066126113	3572.027559	0.00218474	0.074868713	0.340431833
shed7_diphtheria	10	30	0.507020457	3656.429584	0.61217104	-0.114363904	0.194145324
shed7_diphtheria	10	60	1.509116167	3619.44877	0.131356382	-0.034169105	0.262584406
shed7_diphtheria	10	90	2.346217194	3583.068743	0.019019263	0.028648255	0.319985625
shed7_diphtheria	10	180	2.867664063	3543.149021	0.004159569	0.066370282	0.353301849
shed7_diphtheria	10	360	4.845184276	3459.246357	1.32049E-06	0.205929244	0.485874035
shed7_diphtheria	30	60	0.993194825	3633.177556	0.320681161	-0.072388483	0.221022363
shed7_diphtheria	30	90	1.830706037	3602.377296	0.067226997	-0.009539604	0.278392063
shed7_diphtheria	30	180	2.350841744	3566.788418	0.018785155	0.028208956	0.311681754
shed7_diphtheria	30	360	4.341404152	3489.026283	1.45596E-05	0.16781174	0.444210118
shed7_diphtheria	60	90	0.856176789	3651.547961	0.391956178	-0.077538808	0.197757387
shed7_diphtheria	60	180	1.38559357	3635.71443	0.165956032	-0.039685916	0.230942746
shed7_diphtheria	60	360	3.4517535	3587.723549	0.000563391	0.100089828	0.363298151
shed7_diphtheria	90	180	0.526220917	3653.165883	0.598766666	-0.096819361	0.167857612
shed7_diphtheria	90	360	2.61713404	3622.848889	0.008904011	0.043042478	0.300126921
shed7_diphtheria	180	360	2.1165765	3643.835184	0.034363418	0.010026077	0.26210507
shed7_fifth	5	10	-0.365298506	3656.526498	0.714909722	-0.114817513	0.078751939
shed7_fifth	5	30	0.510381404	3654.988854	0.609815103	-0.069872136	0.119052464
shed7_fifth	5	60	0.599841876	3643.020467	0.548648928	-0.064461635	0.121292236
shed7_fifth	5	90	1.596510054	3631.147808	0.11046198	-0.01707369	0.166800466
shed7_fifth	5	180	1.161397046	3621.374823	0.245557014	-0.037228106	0.145424827
shed7_fifth	5	360	4.356323142	3374.294763	1.36203E-05	0.103073584	0.271789804
shed7_fifth	10	30	0.875484413	3649.327521	0.381368006	-0.052829537	0.138075438
shed7_fifth	10	60	0.969995214	3632.315586	0.332113462	-0.047435802	0.140331977
shed7_fifth	10	90	1.959395241	3617.442189	0.050143209	-5.8066E-05	0.185850416
shed7_fifth	10	180	1.531362776	3605.732704	0.125767483	-0.020219225	0.16448152
shed7_fifth	10	360	4.713571215	3340.59766	2.53356E-06	0.119998722	0.29093024
shed7_fifth	30	60	0.081974061	3653.399364	0.934671831	-0.087662518	0.095312791
shed7_fifth	30	90	1.088730771	3645.973574	0.276344586	-0.040260113	0.140806561
shed7_fifth	30	180	0.643445743	3639.097285	0.519975454	-0.060404971	0.119421365
shed7_fifth	30	360	3.85480124	3420.586333	0.000117952	0.080015857	0.245667203
shed7_fifth	60	90	1.024629332	3656.231742	0.305605904	-0.042429639	0.135325814
shed7_fifth	60	180	0.570616441	3653.085239	0.568294767	-0.062562831	0.113928952
shed7_fifth	60	360	3.848491535	3474.035321	0.000120985	0.078004126	0.240028661
shed7_fifth	90	180	-0.46658299	3657.209754	0.64082605	-0.108021057	0.066491003
shed7_fifth	90	360	2.761150736	3504.642855	0.005789803	0.032635673	0.192500939
shed7_fifth	180	360	3.299515817	3523.887273	0.000978148	0.054104036	0.212562631
shed7_flu	5	10	-0.330627861	3652.002575	0.740944565	-0.117392959	0.083513178
shed7_flu	5	30	0.043583686	3657.99286	0.965238635	-0.096142107	0.100513692
shed7_flu	5	60	0.343732365	3652.988001	0.731067352	-0.079683481	0.113563263
shed7_flu	5	90	-0.021932146	3657.248646	0.982503279	-0.098791786	0.096605993
shed7_flu	5	180	1.404623509	3649.510239	0.160218365	-0.0272538	0.164958718
shed7_flu	5	360	3.586973316	3520.20565	0.000339089	0.074575697	0.254386051
shed7_flu	10	30	0.373539622	3651.583372	0.708768546	-0.081260131	0.119511497
shed7_flu	10	60	0.672886284	3636.188843	0.501062398	-0.064837139	0.132596702
shed7_flu	10	90	0.311415333	3647.037468	0.755502698	-0.083922819	0.115616808
shed7_flu	10	180	1.712702731	3629.51951	0.086852651	-0.01241851	0.18400321
shed7_flu	10	360	3.859958375	3464.273958	0.000115475	0.08926888	0.27357265
shed7_flu	30	60	0.299596617	3653.358011	0.764501908	-0.081799345	0.111307542
shed7_flu	30	90	-0.065843043	3657.387935	0.947506386	-0.100908422	0.094351045
shed7_flu	30	180	1.361027885	3649.992827	0.173588899	-0.029369286	0.162702619
shed7_flu	30	360	3.542267081	3522.000445	0.000401848	0.072465078	0.252125086
shed7_flu	60	90	-0.368619515	3656.112773	0.71243269	-0.113945553	0.077879979
shed7_flu	60	180	1.079441774	3657.540329	0.280462014	-0.042377321	0.146202458
shed7_flu	60	360	3.288672069	3564.460878	0.001016387	0.059580483	0.235501484
shed7_flu	90	180	1.437605945	3653.795656	0.150631526	-0.025446435	0.165337145
shed7_flu	90	360	3.64175961	3538.1642	0.00027466	0.076432884	0.254714657
shed7_flu	180	360	2.145410352	3576.392009	0.031987191	0.008236415	0.183020416
shed7_mers	5	10	-0.046984124	3658	0.962528446	-0.070047967	0.066769278
shed7_mers	5	30	-0.204205903	3657.8686	0.838203959	-0.075308759	0.061101108
shed7_mers	5	60	-0.111706056	3652.655447	0.911062615	-0.070962187	0.063311913
shed7_mers	5	90	-0.496732214	3656.86773	0.619407762	-0.086505301	0.051532623
shed7_mers	5	180	0.967012139	3645.299484	0.333602116	-0.033688452	0.099262223
shed7_mers	5	360	2.538624887	3517.913665	0.011171657	0.018413217	0.143335417
shed7_mers	10	30	-0.157082385	3657.869111	0.875188589	-0.073669014	0.062740052
shed7_mers	10	60	-0.063832419	3652.658698	0.949107157	-0.069322436	0.064950851
shed7_mers	10	90	-0.450166148	3656.866229	0.652617328	-0.084865561	0.053171572
shed7_mers	10	180	1.015369019	3645.304469	0.309997342	-0.032048697	0.100901156
shed7_mers	10	360	2.590101625	3517.928791	0.009634342	0.020052998	0.144974324
shed7_mers	30	60	0.096045565	3654.195728	0.923489651	-0.063650384	0.070207761
shed7_mers	30	90	-0.295801685	3655.965962	0.767398336	-0.079199201	0.058434174
shed7_mers	30	180	1.180260752	3647.733659	0.237973482	-0.026374567	0.106155988
shed7_mers	30	360	2.771533658	3525.597874	0.005608565	0.025740685	0.150215599
shed7_mers	60	90	-0.395291597	3646.641419	0.692650822	-0.081419673	0.054097269
shed7_mers	60	180	1.101533361	3656.414838	0.270737098	-0.028553509	0.101777552
shed7_mers	60	360	2.719466661	3563.845191	0.006570428	0.023634437	0.14576447
shed7_mers	90	180	1.468885979	3636.693307	0.14195021	-0.016829679	0.117376127
shed7_mers	90	360	3.054873134	3494.379848	0.002268544	0.035231965	0.161489346
shed7_mers	180	360	1.562592475	3585.49773	0.118236731	-0.012249132	0.108423996
shed7_sars	5	10	-0.284464155	3657.127306	0.776070806	-0.133694733	0.099814952
shed7_sars	5	30	0.454930954	3648.766286	0.649185978	-0.086811712	0.139270729
shed7_sars	5	60	0.178568526	3654.072495	0.858286409	-0.103613474	0.124378501
shed7_sars	5	90	1.217202186	3627.847003	0.22360647	-0.042052187	0.179757105
shed7_sars	5	180	1.467573927	3628.618963	0.142306662	-0.027904756	0.194024974
shed7_sars	5	360	3.882994941	3506.120012	0.000105079	0.103342471	0.314143868
shed7_sars	10	30	0.7426464	3642.277185	0.45774368	-0.070799501	0.157138299
shed7_sars	10	60	0.466155475	3649.518556	0.641132038	-0.087593535	0.142238344
shed7_sars	10	90	1.503853915	3617.001781	0.132706292	-0.026057745	0.197642444
shed7_sars	10	180	1.751964393	3617.896061	0.079864648	-0.011909803	0.211909803
shed7_sars	10	360	4.15887527	3484.912989	3.27527E-05	0.119287864	0.332078256
shed7_sars	30	60	-0.279553895	3656.873697	0.779835593	-0.126987718	0.095293729
shed7_sars	30	90	0.774003229	3651.84613	0.438978985	-0.065344487	0.150590389
shed7_sars	30	180	1.031413319	3652.197765	0.302415333	-0.051198698	0.1648599
shed7_sars	30	360	3.497786421	3567.253274	0.000474865	0.080208496	0.284818826
shed7_sars	60	90	1.052036562	3645.499404	0.292852503	-0.050496846	0.167436736
shed7_sars	60	180	1.306936425	3646.000631	0.191316726	-0.036350487	0.181705679
shed7_sars	60	360	3.76271862	3547.425636	0.000170793	0.09500123	0.301720081
shed7_sars	90	180	0.263308101	3657.994786	0.792327946	-0.091583625	0.119998925
shed7_sars	90	360	2.744410617	3606.731162	0.006091975	0.039952023	0.239829398
shed7_sars	180	360	2.464033659	3605.728612	0.013784656	0.025677532	0.225688588
shed8_covid19	5	10	-0.580063982	4433.617144	0.561900948	-0.30579672	0.16615708
shed8_covid19	5	30	-1.650051043	4413.647065	0.099003652	-0.444528768	0.038222462
shed8_covid19	5	60	1.836982577	4403.399572	0.066279824	-0.014023657	0.431140774
shed8_covid19	5	90	2.466704764	4345.56387	0.013674577	0.056017032	0.489928914
shed8_covid19	5	180	6.528384571	4044.922249	7.47102E-11	0.472447152	0.878003299
shed8_covid19	5	360	10.57287468	3484.790195	9.72796E-26	0.82666726	1.20306247
shed8_covid19	10	30	-1.067046323	4429.832119	0.286009067	-0.378308596	0.111641929
shed8_covid19	10	60	2.409745344	4375.257554	0.016004683	0.051896947	0.504859809
shed8_covid19	10	90	3.041576313	4303.95395	0.002367611	0.121838112	0.563747473
shed8_covid19	10	180	7.054798738	3978.505874	2.0295E-12	0.537993662	0.952096428
shed8_covid19	10	360	11.03086711	3420.306106	7.94424E-28	0.891889732	1.277479637
shed8_covid19	30	60	3.477640977	4324.700674	0.00051083	0.179610113	0.64381331
shed8_covid19	30	90	4.117364496	4237.06476	3.90529E-05	0.249413939	0.702838313
shed8_covid19	30	180	8.078066679	3885.010847	8.69995E-16	0.6651929	1.091563857
shed8_covid19	30	360	11.97848619	3335.420084	2.10882E-32	1.018649081	1.417386955
shed8_covid19	60	90	0.611292531	4423.144706	0.541037349	-0.142171603	0.271000431
shed8_covid19	60	180	4.774101188	4216.073024	1.86632E-06	0.275025879	0.658307455
shed8_covid19	60	360	8.975026743	3675.483266	4.424E-19	0.630167343	0.982445269
shed8_covid19	90	180	4.261113243	4307.891537	2.07757E-05	0.217178199	0.587326306
shed8_covid19	90	360	8.608319305	3803.854745	1.06892E-17	0.572922298	0.910861485
shed8_covid19	180	360	4.429690395	4172.154277	9.67867E-06	0.189318833	0.489960446
shed8_covid19alpha	5	10	-0.215157439	4437.557526	0.82965446	-0.305179756	0.244819396
shed8_covid19alpha	5	30	-1.332572158	4421.750293	0.182740912	-0.474206191	0.090422407
shed8_covid19alpha	5	60	2.980136149	4343.556705	0.002897168	0.132849225	0.643727351
shed8_covid19alpha	5	90	2.467836419	4352.120761	0.013631428	0.066302794	0.578742251
shed8_covid19alpha	5	180	8.237865941	3865.600479	2.37364E-16	0.744498655	1.209555399
shed8_covid19alpha	5	360	12.91575691	3261.115781	2.9601E-37	1.208485162	1.641064388
shed8_covid19alpha	10	30	-1.117706663	4426.636414	0.263752952	-0.44536021	0.121936787
shed8_covid19alpha	10	60	3.193344868	4330.960133	0.001416423	0.161555282	0.675381655
shed8_covid19alpha	10	90	2.683375793	4340.026195	0.007315955	0.095013326	0.61039208
shed8_covid19alpha	10	180	8.433637855	3843.52582	4.68033E-17	0.773060124	1.24135429
shed8_covid19alpha	10	360	13.08414223	3242.857426	3.69303E-38	1.236925832	1.672984078
shed8_covid19alpha	30	60	4.296675847	4256.941849	1.77249E-05	0.315450955	0.844909405
shed8_covid19alpha	30	90	3.798817798	4268.296756	0.000147411	0.248931897	0.779896931
shed8_covid19alpha	30	180	9.442903777	3731.096894	6.19821E-21	0.926220011	1.411617826
shed8_covid19alpha	30	360	13.952342	3153.790284	5.62042E-43	1.389477213	1.84385612
shed8_covid19alpha	60	90	-0.544715075	4437.774361	0.585976866	-0.302465104	0.170933572
shed8_covid19alpha	60	180	5.474992533	4173.735039	4.63238E-08	0.377918095	0.799559382
shed8_covid19alpha	60	360	10.54257226	3557.965192	1.30651E-25	0.843728264	1.229244709
shed8_covid19alpha	90	180	6.05941028	4160.432994	1.48724E-09	0.44273826	0.866270749
shed8_covid19alpha	90	360	11.15170573	3542.775438	2.07609E-28	0.908460101	1.296044403
shed8_covid19alpha	180	360	5.44735	4113.526872	5.4114E-08	0.28660008	0.608895416
shed8_covid19beta	5	10	-0.31910552	4436.832237	0.74966152	-0.315353937	0.227065649
shed8_covid19beta	5	30	-1.290731457	4423.33162	0.196864271	-0.459530245	0.09466538
shed8_covid19beta	5	60	3.022218788	4345.536847	0.002523921	0.13608961	0.638685165
shed8_covid19beta	5	90	2.451765022	4354.754759	0.014254749	0.063179212	0.567451418
shed8_covid19beta	5	180	8.147732969	3875.66644	4.95316E-16	0.722429161	1.180273542
shed8_covid19beta	5	360	12.77869679	3271.378765	1.58819E-36	1.174514682	1.600260093
shed8_covid19beta	10	30	-0.970890967	4430.406008	0.331655578	-0.417530902	0.140954325
shed8_covid19beta	10	60	3.335246543	4324.90385	0.00085942	0.177870216	0.685192847
shed8_covid19beta	10	90	2.769143245	4335.006593	0.005644296	0.10496762	0.613951299
shed8_covid19beta	10	180	8.430350509	3839.815945	4.81278E-17	0.76398074	1.227010251
shed8_covid19beta	10	360	13.01500581	3241.620812	8.75307E-38	1.215872907	1.647190156
shed8_covid19beta	30	60	4.297564869	4264.408293	1.76536E-05	0.309871818	0.829767822
shed8_covid19beta	30	90	3.742328589	4276.550639	0.000184716	0.236989286	0.758506209
shed8_covid19beta	30	180	9.324709439	3747.949762	1.84964E-20	0.895396384	1.372171184
shed8_covid19beta	30	360	13.80122476	3168.468388	4.04656E-42	1.346798592	1.792841048
shed8_covid19beta	60	90	-0.606027617	4437.732422	0.54452741	-0.305225149	0.161081005
shed8_covid19beta	60	180	5.320202818	4179.157718	1.09079E-07	0.356139316	0.771788612
shed8_covid19beta	60	360	10.31921783	3566.381088	1.27632E-24	0.810002132	1.189997868
shed8_covid19beta	90	180	5.970993288	4164.758767	2.55475E-09	0.427198066	0.844874006
shed8_covid19beta	90	360	10.99881843	3549.798318	1.07858E-27	0.88096615	1.263177994
shed8_covid19beta	180	360	5.369530288	4115.487894	8.32975E-08	0.276829123	0.595242949
shed8_covid19delta	5	10	0.25813868	4437.810891	0.79631185	-0.305972625	0.398765418
shed8_covid19delta	5	30	-1.645219063	4408.186972	0.09999594	-0.674273602	0.058958286
shed8_covid19delta	5	60	5.928013387	4184.552279	3.3133E-09	0.636717468	1.265985234
shed8_covid19delta	5	90	4.816544308	4224.84136	1.51182E-06	0.462348629	1.09711083
shed8_covid19delta	5	180	12.58901356	3512.594051	1.40725E-35	1.547806126	2.118860541
shed8_covid19delta	5	360	18.03688508	2897.237288	5.19428E-69	2.190085118	2.724329297
shed8_covid19delta	10	30	-1.887643708	4412.679173	0.05913936	-0.721773653	0.013665544
shed8_covid19delta	10	60	5.615965982	4172.548407	2.08181E-08	0.589035347	1.220874563
shed8_covid19delta	10	90	4.511828381	4213.534561	6.60219E-06	0.414677615	1.051989052
shed8_covid19delta	10	180	12.20986829	3498.907426	1.31695E-33	1.499993301	2.073880573
shed8_covid19delta	10	360	17.59662867	2888.852944	6.37449E-66	2.142175098	2.679446524
shed8_covid19delta	30	60	7.440653672	4021.479367	1.21833E-13	0.92726998	1.590748038
shed8_covid19delta	30	90	6.376262318	4068.661027	2.01716E-10	0.753041934	1.42173284
shed8_covid19delta	30	180	13.79597195	3345.662155	3.76139E-42	1.83671494	2.445267042
shed8_covid19delta	30	360	18.88476019	2798.051714	5.76561E-75	2.477787844	3.051941885
shed8_covid19delta	60	90	-1.217556429	4435.705674	0.223457347	-0.447965288	0.104722044
shed8_covid19delta	60	180	7.232875842	4058.473202	5.62463E-13	0.642911293	1.121052671
shed8_covid19delta	60	360	13.62177104	3295.438	3.78879E-41	1.28910668	1.722605032
shed8_covid19delta	90	180	8.511928456	4011.005774	2.38468E-17	0.810926699	1.296280508
shed8_covid19delta	90	360	14.90124842	3253.210094	1.25438E-48	1.456756433	1.898198522
shed8_covid19delta	180	360	7.12188904	3965.532229	1.25822E-12	0.452129602	0.795618146
shed8_diphtheria	5	10	0.417671262	4437.789465	0.676207693	-0.227955644	0.351379067
shed8_diphtheria	5	30	-2.720231232	4360.760773	0.006549496	-0.740216964	-0.120143396
shed8_diphtheria	5	60	-1.346792105	4422.231063	0.178116213	-0.502197962	0.093188953
shed8_diphtheria	5	90	0.73783186	4434.789239	0.460655668	-0.177653937	0.392068352
shed8_diphtheria	5	180	2.734964623	4361.20164	0.006263919	0.107144936	0.649611821
shed8_diphtheria	5	360	7.270411388	3955.640971	4.29768E-13	0.673093998	1.170149245
shed8_diphtheria	10	30	-3.101154477	4368.300899	0.001939966	-0.802859179	-0.180924605
shed8_diphtheria	10	60	-1.747514093	4425.639319	0.080617555	-0.56487872	0.032446287
shed8_diphtheria	10	90	0.31200442	4432.939036	0.755051838	-0.240378294	0.331369285
shed8_diphtheria	10	180	2.279966854	4353.330582	0.022657806	0.044369782	0.588963551
shed8_diphtheria	10	360	6.752067728	3940.712851	1.67078E-11	0.610221913	1.109597907
shed8_diphtheria	30	60	1.389321152	4413.855287	0.164805196	-0.092780227	0.544131578
shed8_diphtheria	30	90	3.437417341	4327.999635	0.000592824	0.230891418	0.843883357
shed8_diphtheria	30	180	5.394149061	4154.603117	7.26801E-08	0.514683203	1.102433914
shed8_diphtheria	30	360	9.706052116	3660.501889	5.22176E-22	1.078739267	1.624864337
shed8_diphtheria	60	90	2.078584902	4405.053415	0.037713267	0.017708017	0.605715407
shed8_diphtheria	60	180	4.069327307	4281.949709	4.79987E-05	0.302061905	0.863703861
shed8_diphtheria	60	360	8.525929222	3824.373752	2.15212E-17	0.867167208	1.385085044
shed8_diphtheria	90	180	1.989808291	4388.5298	0.046674013	0.003993496	0.538348846
shed8_diphtheria	90	360	6.541349225	4013.188463	6.86364E-11	0.570320356	1.058508473
shed8_diphtheria	180	360	4.670477577	4220.481679	3.09845E-06	0.315206044	0.771280443
shed8_fifth	5	10	1.064648266	4423.314212	0.287093242	-0.07391147	0.249587145
shed8_fifth	5	30	0.122172444	4437.994629	0.902767981	-0.155892127	0.176612847
shed8_fifth	5	60	1.648954883	4405.150153	0.099228183	-0.025361747	0.293830215
shed8_fifth	5	90	2.421662284	4330.712645	0.015490513	0.03636988	0.345612102
shed8_fifth	5	180	4.900889303	4166.817476	9.90305E-07	0.222689241	0.519653102
shed8_fifth	5	360	6.96209835	3955.624976	3.9079E-12	0.365345766	0.651771351
shed8_fifth	10	30	-0.939620548	4423.866078	0.347463532	-0.239132758	0.084177803
shed8_fifth	10	60	0.587594572	4434.301996	0.556834375	-0.108404376	0.201197169
shed8_fifth	10	90	1.351221072	4393.457654	0.176694201	-0.046513088	0.252819394
shed8_fifth	10	180	3.875956094	4266.590135	0.000107803	0.140018833	0.426647833
shed8_fifth	10	360	5.983727862	4076.977603	2.36837E-09	0.282873152	0.558568289
shed8_fifth	30	60	1.522595657	4405.969754	0.127931661	-0.035626808	0.283374556
shed8_fifth	30	90	2.291756389	4332.135732	0.021967461	0.026107893	0.335153368
shed8_fifth	30	180	4.767381449	4168.867921	1.93002E-06	0.212431333	0.509190289
shed8_fifth	30	360	6.825328047	3958.002584	1.0109E-11	0.355091638	0.641304758
shed8_fifth	60	90	0.755224019	4415.09912	0.450154864	-0.090579266	0.20409278
shed8_fifth	60	180	3.297285109	4309.674968	0.000984156	0.096057909	0.377815965
shed8_fifth	60	360	5.423530557	4134.311928	6.17723E-08	0.239010798	0.50963785
shed8_fifth	90	180	2.612449024	4392.477869	0.009020229	0.044964527	0.315395833
shed8_fifth	90	360	4.811186967	4262.405583	1.55222E-06	0.188161291	0.446973844
shed8_fifth	180	360	2.207743263	4391.142066	0.027313686	0.015385623	0.259389152
shed8_flu	5	10	-0.1625185	4437.571011	0.870904961	-0.170645851	0.144519725
shed8_flu	5	30	-1.398775435	4404.304824	0.161950748	-0.281266719	0.047032485
shed8_flu	5	60	-0.512532068	4430.028616	0.608304235	-0.202133648	0.118349864
shed8_flu	5	90	0.881418044	4433.226826	0.378139379	-0.084925856	0.223664595
shed8_flu	5	180	2.649519987	4313.846014	0.008090019	0.050955614	0.340936277
shed8_flu	5	360	6.323380941	3916.110355	2.84631E-10	0.298667156	0.56709861
shed8_flu	10	30	-1.237165658	4411.366053	0.21609144	-0.26894561	0.060837502
shed8_flu	10	60	-0.351045214	4433.288272	0.725571109	-0.189830587	0.13217293
shed8_flu	10	90	1.042069446	4429.948903	0.297436348	-0.072652005	0.23751687
shed8_flu	10	180	2.80988421	4299.946598	0.004978334	0.063178989	0.354839029
shed8_flu	10	360	6.470495497	3894.556811	1.09808E-10	0.310823417	0.581068475
shed8_flu	30	60	0.880817611	4428.945222	0.378464341	-0.092209024	0.242659475
shed8_flu	30	90	2.260286396	4375.06644	0.023852433	0.024733559	0.348239414
shed8_flu	30	180	4.014102896	4170.311888	6.07205E-05	0.160159543	0.465966584
shed8_flu	30	360	7.555107024	3722.210276	5.2368E-14	0.40727127	0.69272873
shed8_flu	60	90	1.382432143	4413.091843	0.166909008	-0.046524342	0.269046865
shed8_flu	60	180	3.135757622	4249.606164	0.00172581	0.089138079	0.386537597
shed8_flu	60	360	6.734686657	3822.525816	1.88844E-11	0.336559555	0.612989995
shed8_flu	90	180	1.744243959	4355.532364	0.0811871	-0.015693941	0.268847094
shed8_flu	90	360	5.429091051	3987.135854	6.00146E-08	0.232241126	0.494785901
shed8_flu	180	360	3.864754469	4253.428486	0.000112859	0.116743002	0.357130872
shed8_mers	5	10	-0.321850243	4435.726504	0.747581315	-0.089440312	0.064215087
shed8_mers	5	30	-1.958796422	4360.098261	0.050200284	-0.163134314	7.12506E-05
shed8_mers	5	60	-1.343873605	4378.087385	0.179058901	-0.136233415	0.025422604
shed8_mers	5	90	-0.729803396	4417.870333	0.465549061	-0.10793342	0.049374862
shed8_mers	5	180	-1.617254711	4418.183856	0.105894698	-0.143496657	0.013766927
shed8_mers	5	360	-0.703536553	4411.487627	0.481758565	-0.107458653	0.050701897
shed8_mers	10	30	-1.639410416	4383.633464	0.101199569	-0.151336295	0.013498458
shed8_mers	10	60	-1.027496111	4398.642042	0.304243414	-0.124443144	0.038857558
shed8_mers	10	90	-0.411011297	4429.058829	0.681084136	-0.096165688	0.062832354
shed8_mers	10	180	-1.288934426	4429.268684	0.197488197	-0.131729163	0.027224658
shed8_mers	10	360	-0.3867435	4424.625086	0.698964707	-0.095686406	0.064154875
shed8_mers	30	60	0.594491858	4436.725166	0.5522135	-0.060031891	0.112284143
shed8_mers	30	90	1.217758013	4418.303022	0.223380974	-0.03187004	0.136374544
shed8_mers	30	180	0.388519315	4417.990419	0.697650484	-0.067434733	0.100768066
shed8_mers	30	360	1.232912761	4423.762012	0.217673827	-0.03136765	0.137673957
shed8_mers	60	90	0.614365643	4426.988237	0.539005305	-0.057244861	0.109497113
shed8_mers	60	180	-0.222498998	4426.753026	0.823935718	-0.092809365	0.073890446
shed8_mers	60	360	0.6325	4430.97434	0.527092845	-0.056746053	0.110800107
shed8_mers	90	180	-0.858718902	4437.998741	0.390541996	-0.116829276	0.045658105
shed8_mers	90	360	0.021624175	4437.549592	0.982748722	-0.080776902	0.082578704
shed8_mers	180	360	0.876009872	4437.50073	0.381072083	-0.045169797	0.11814277
shed8_sars	5	10	-0.459169664	4433.309129	0.646134845	-0.244493323	0.15170053
shed8_sars	5	30	-3.236767812	4294.515398	0.001218098	-0.571398437	-0.140313275
shed8_sars	5	60	-1.173778073	4422.521576	0.240547135	-0.321151455	0.080610914
shed8_sars	5	90	0.530016981	4432.854322	0.596126703	-0.139809786	0.24341339
shed8_sars	5	180	1.993628578	4382.327149	0.046254541	0.00312083	0.372554846
shed8_sars	5	360	5.89066409	4077.039412	4.15686E-09	0.342905152	0.685022776
shed8_sars	10	30	-2.776868194	4338.863154	0.005512101	-0.527942512	-0.090976407
shed8_sars	10	60	-0.709832643	4434.842475	0.477845243	-0.277907403	0.130159655
shed8_sars	10	90	0.987704486	4418.445682	0.32335148	-0.096716041	0.293112438
shed8_sars	10	180	2.440821233	4346.970616	0.014693555	0.046093243	0.422375226
shed8_sars	10	360	6.286754391	4009.497663	3.58845E-10	0.385609177	0.735111543
shed8_sars	30	60	2.089801205	4369.746138	0.036693339	0.014575476	0.456595695
shed8_sars	30	90	3.758893319	4241.017679	0.000172963	0.195035922	0.620279393
shed8_sars	30	180	5.163626327	4094.738682	2.53718E-07	0.337262192	0.750125195
shed8_sars	30	360	8.776639628	3675.260278	2.53382E-18	0.675511153	1.064128487
shed8_sars	60	90	1.705987877	4399.909918	0.088080911	-0.02567134	0.369815484
shed8_sars	60	180	3.161397008	4312.297055	0.001581028	0.117037409	0.499178808
shed8_sars	60	360	6.989562074	3952.348286	3.22242E-12	0.456332237	0.812136231
shed8_sars	90	180	1.471044177	4410.512749	0.141350509	-0.04526302	0.317335092
shed8_sars	90	360	5.413942792	4144.372414	6.51415E-08	0.29480062	0.629523704
shed8_sars	180	360	4.010660977	4281.400285	6.15814E-05	0.166706964	0.485545289
shed9_covid19	5	10	1.780412769	4488.827491	0.075076052	-0.00505725	0.10505725
shed9_covid19	5	30	0.306307079	4624.675885	0.759384639	-0.048464813	0.066413531
shed9_covid19	5	60	1.58945254	4116.863943	0.112035047	-0.00977776	0.093538444
shed9_covid19	5	90	8.297501681	2758.153945	1.64245E-16	0.144251603	0.233526174
shed9_covid19	5	180	10.78092403	2579.796294	1.54354E-26	0.197186791	0.284864491
shed9_covid19	5	360	10.6352219	2590.716362	6.92853E-26	0.194146387	0.281921989
shed9_covid19	10	30	-1.554513754	4631.577661	0.120130243	-0.092765162	0.01071388
shed9_covid19	10	60	-0.35191287	4535.358584	0.724919957	-0.053353826	0.037114509
shed9_covid19	10	90	7.357796618	2968.082764	2.40764E-13	0.101876684	0.175901093
shed9_covid19	10	180	10.39172122	2702.942613	7.8855E-25	0.154980495	0.227070787
shed9_covid19	10	360	10.2120957	2719.325557	4.72846E-24	0.151929518	0.224138858
shed9_covid19	30	60	1.341047636	4354.37803	0.179974933	-0.015200044	0.08101201
shed9_covid19	30	90	8.716380636	2856.740755	4.78048E-18	0.139441829	0.220387231
shed9_covid19	30	180	11.49323961	2637.303162	7.24606E-30	0.192460967	0.271641597
shed9_covid19	30	360	11.32953972	2650.789678	4.32277E-29	0.189415315	0.268704343
shed9_covid19	60	90	9.083805191	3222.255268	1.78477E-19	0.115277381	0.178739713
shed9_covid19	60	180	12.76192877	2856.552986	2.57494E-36	0.168547803	0.229742795
shed9_covid19	60	360	12.54144761	2879.53299	3.61348E-35	0.165486243	0.226821449
shed9_covid19	90	180	6.34755554	4353.997506	2.41095E-10	0.03603377	0.068239734
shed9_covid19	90	360	5.934347419	4398.608902	3.17693E-09	0.032909389	0.065381209
shed9_covid19	180	360	-0.422297781	4675.675665	0.672827095	-0.016878948	0.010896042
shed9_covid19alpha	5	10	1.308737486	4655.688752	0.190687886	-0.023409714	0.117426808
shed9_covid19alpha	5	30	-0.445369223	4659.165182	0.656073642	-0.092340267	0.058152233
shed9_covid19alpha	5	60	2.100449169	4287.553582	0.035747609	0.004555208	0.132196929
shed9_covid19alpha	5	90	9.57726228	2651.480377	2.20088E-21	0.206631376	0.313026744
shed9_covid19alpha	5	180	12.00453778	2508.40607	2.5395E-32	0.268515425	0.373364917
shed9_covid19alpha	5	360	11.93527006	2512.718223	5.57572E-32	0.266782661	0.371678878
shed9_covid19alpha	10	30	-1.723187679	4597.617741	0.084921828	-0.137032404	0.008827275
shed9_covid19alpha	10	60	0.685932393	4428.209979	0.492791652	-0.039704128	0.08243917
shed9_covid19alpha	10	90	8.368704358	2697.448199	9.22441E-17	0.162955233	0.262685793
shed9_covid19alpha	10	180	10.95339842	2533.523509	2.59569E-27	0.2248918	0.322971448
shed9_covid19alpha	10	360	10.87949562	2538.470695	5.6302E-27	0.223157423	0.321287022
shed9_covid19alpha	30	60	2.516694069	4145.315387	0.011883609	0.018887811	0.15205236
shed9_covid19alpha	30	90	9.613938249	2614.397716	1.57818E-21	0.220441473	0.33340468
shed9_covid19alpha	30	180	11.8889153	2488.195916	9.61363E-32	0.282279962	0.393788414
shed9_covid19alpha	30	360	11.82412674	2491.995962	1.99363E-31	0.280548592	0.39210098
shed9_covid19alpha	60	90	9.384060959	2915.189712	1.23649E-20	0.151449327	0.231456656
shed9_covid19alpha	60	180	12.70838058	2653.814655	5.80479E-36	0.213594352	0.291533853
shed9_covid19alpha	60	360	12.61217957	2661.774113	1.83135E-35	0.211853524	0.289855878
shed9_covid19alpha	90	180	7.237703307	4295.627088	5.37904E-13	0.044557609	0.077664613
shed9_covid19alpha	90	360	7.003961555	4322.390614	2.87287E-12	0.042774288	0.076029131
shed9_covid19alpha	180	360	-0.240166069	4677.25729	0.810212042	-0.015663217	0.012244414
shed9_covid19beta	5	10	1.580540231	4607.183792	0.114051847	-0.013252016	0.123508426
shed9_covid19beta	5	30	-0.250668734	4674.344253	0.802081253	-0.082932158	0.064128739
shed9_covid19beta	5	60	2.065507772	4219.631074	0.038935905	0.003366677	0.129111955
shed9_covid19beta	5	90	9.334773298	2651.427797	2.07241E-20	0.199172997	0.305100507
shed9_covid19beta	5	180	11.71852179	2509.900024	6.44439E-31	0.259763259	0.364168365
shed9_covid19beta	5	360	11.64906537	2514.249994	1.39491E-30	0.258030395	0.362482425
shed9_covid19beta	10	30	-1.820882706	4573.146874	0.068690005	-0.134007092	0.004947263
shed9_covid19beta	10	60	0.375065434	4472.474382	0.707629587	-0.046967482	0.069189704
shed9_covid19beta	10	90	8.189254649	2738.703376	3.98445E-16	0.14983693	0.244180164
shed9_covid19beta	10	180	10.87396699	2558.084175	5.90602E-27	0.210522334	0.30315288
shed9_covid19beta	10	360	10.7954197	2563.650584	1.33794E-26	0.208786488	0.301469922
shed9_covid19beta	30	60	2.314817994	4156.302432	0.020671383	0.011576865	0.139705186
shed9_covid19beta	30	90	9.431889132	2634.568778	8.53517E-21	0.207165306	0.315911617
shed9_covid19beta	30	180	11.74996566	2500.624212	4.56116E-31	0.267735553	0.37499949
shed9_covid19beta	30	360	11.68248204	2504.739293	9.67527E-31	0.266003314	0.373312925
shed9_covid19beta	60	90	9.405973349	2950.580607	1.00233E-20	0.147145274	0.224649598
shed9_covid19beta	60	180	12.77903511	2676.611735	2.42308E-36	0.208021539	0.283431452
shed9_covid19beta	60	360	12.67919676	2685.135292	8.03234E-36	0.206279656	0.281754532
shed9_covid19beta	90	180	7.106499208	4305.215403	1.38664E-12	0.043323636	0.076334483
shed9_covid19beta	90	360	6.872576112	4331.788784	7.20361E-12	0.0415401	0.074699216
shed9_covid19beta	180	360	-0.240166069	4677.25729	0.810212042	-0.015663217	0.012244414
shed9_covid19delta	5	10	2.092469419	4417.469008	0.036453473	0.008247379	0.253291082
shed9_covid19delta	5	30	-0.074351551	4676.057864	0.940733839	-0.14034663	0.13009022
shed9_covid19delta	5	60	4.509431339	3723.278843	6.7004E-06	0.144687182	0.36727863
shed9_covid19delta	5	90	11.22478522	2433.407638	1.52908E-28	0.460970371	0.656123646
shed9_covid19delta	5	180	12.65914349	2388.12431	1.34918E-35	0.529809894	0.72403626
shed9_covid19delta	5	360	12.65010324	2388.431364	1.50237E-35	0.529379394	0.723612059
shed9_covid19delta	10	30	-2.202029493	4455.289957	0.027714285	-0.256888758	-0.014906114
shed9_covid19delta	10	60	2.625829558	4290.614655	0.008674505	0.031725679	0.218701671
shed9_covid19delta	10	90	10.94502658	2493.862646	2.89682E-27	0.351136927	0.504418629
shed9_covid19delta	10	180	12.79331593	2419.622191	2.6102E-36	0.42010395	0.572203743
shed9_covid19delta	10	360	12.7816196	2420.125933	3.00368E-36	0.419672578	0.571780413
shed9_covid19delta	30	60	4.670567707	3769.095637	3.10843E-06	0.151502858	0.370719365
shed9_covid19delta	30	90	11.55634715	2437.332305	4.1139E-30	0.468028034	0.659322394
shed9_covid19delta	30	180	13.02268573	2390.167773	1.66442E-37	0.536876953	0.727225611
shed9_covid19delta	30	360	13.01344049	2390.487593	1.86292E-37	0.536446389	0.726801474
shed9_covid19delta	60	90	10.41270151	2626.13029	6.57974E-25	0.245586748	0.359541457
shed9_covid19delta	60	180	12.9473966	2488.774835	3.74412E-37	0.314760296	0.427120046
shed9_covid19delta	60	360	12.931225	2489.709278	4.55591E-37	0.314327503	0.426698138
shed9_covid19delta	90	180	7.922317745	4254.195733	2.95325E-15	0.051455165	0.085296971
shed9_covid19delta	90	360	7.864395493	4261.035191	4.66532E-15	0.051009733	0.084887703
shed9_covid19delta	180	360	-0.059759651	4677.954573	0.952349614	-0.014446981	0.01359228
shed9_diphtheria	5	10	-0.73386926	4654.864099	0.463065385	-0.2259336	0.102856677
shed9_diphtheria	5	30	-3.612781408	4399.616427	0.000306314	-0.520811758	-0.154401917
shed9_diphtheria	5	60	0.228010556	4664.020879	0.81964803	-0.136377349	0.172274785
shed9_diphtheria	5	90	2.31945765	4531.767995	0.020414466	0.026720051	0.318579095
shed9_diphtheria	5	180	12.54017828	2709.224307	4.16583E-35	0.628400212	0.861343377
shed9_diphtheria	5	360	15.50737368	2487.057215	7.64106E-52	0.78656768	1.014287021
shed9_diphtheria	10	30	-2.873804414	4524.30403	0.004074501	-0.464400214	-0.087736539
shed9_diphtheria	10	60	0.971643119	4606.296452	0.331279141	-0.080893677	0.239868036
shed9_diphtheria	10	90	3.014238351	4408.999389	0.002590914	0.081868908	0.38650716
shed9_diphtheria	10	180	12.71246412	2660.959848	5.49192E-36	0.682024119	0.930796393
shed9_diphtheria	10	360	15.46894232	2467.587688	1.37238E-51	0.840021883	1.083909741
shed9_diphtheria	30	60	3.880985882	4286.698154	0.000105597	0.175943229	0.535167882
shed9_diphtheria	30	90	5.800904655	3997.652514	7.10639E-09	0.337802779	0.682710041
shed9_diphtheria	30	180	14.30664953	2561.303774	1.0042E-44	0.934112505	1.23084476
shed9_diphtheria	30	360	16.59125846	2427.599101	1.20901E-58	1.091709373	1.384359003
shed9_diphtheria	60	90	2.14503244	4604.747603	0.032002414	0.013310069	0.296091641
shed9_diphtheria	60	180	12.87250531	2751.472219	7.28764E-37	0.616193267	0.837652887
shed9_diphtheria	60	360	16.02591379	2504.166902	4.21662E-55	0.774499596	0.990457669
shed9_diphtheria	90	180	11.36978694	2867.799828	2.48684E-29	0.473538887	0.670905557
shed9_diphtheria	90	360	14.92990879	2551.668952	2.18798E-48	0.63219145	0.823364106
shed9_diphtheria	180	360	8.155516991	3945.634094	4.62573E-16	0.118160398	0.192950713
shed9_fifth	5	10	0.688769354	4464.099813	0.491004218	-0.026038615	0.054243743
shed9_fifth	5	30	-0.872500867	4665.457348	0.382980096	-0.062441495	0.023979957
shed9_fifth	5	60	-0.165077411	4512.752164	0.868890446	-0.044021144	0.037183537
shed9_fifth	5	90	4.945819959	3157.111507	7.97863E-07	0.051844347	0.119950525
shed9_fifth	5	180	7.49806154	2865.256116	8.58576E-14	0.093416264	0.159575189
shed9_fifth	5	360	6.764963246	2937.937953	1.60288E-11	0.081637799	0.148276731
shed9_fifth	10	30	-1.67922934	4548.155094	0.093176043	-0.072249711	0.005583045
shed9_fifth	10	60	-0.954237969	4674.138651	0.340012545	-0.053518829	0.018476094
shed9_fifth	10	90	4.955859323	3560.293265	7.53671E-07	0.043391479	0.100198264
shed9_fifth	10	180	8.093483438	3145.376744	8.20027E-16	0.085164917	0.139621407
shed9_fifth	10	360	7.185670252	3251.793351	8.25586E-13	0.073335322	0.12837408
shed9_fifth	30	60	0.786939843	4586.928271	0.431357738	-0.023579944	0.055203876
shed9_fifth	30	90	6.322850153	3240.023875	2.91959E-10	0.072528271	0.137728139
shed9_fifth	30	180	9.047611071	2921.091486	2.60146E-19	0.114145001	0.17730799
shed9_fifth	30	360	8.265367988	3000.898543	2.06554E-16	0.102355231	0.166020838
shed9_fifth	60	90	6.027734639	3501.339421	1.83525E-09	0.060264339	0.11836814
shed9_fifth	60	180	9.128660529	3102.861531	1.21761E-19	0.102010418	0.157818642
shed9_fifth	60	360	8.233942298	3204.515762	2.60694E-16	0.09018781	0.146564327
shed9_fifth	90	180	4.679928006	4450.25984	2.955E-06	0.023591013	0.057605568
shed9_fifth	90	360	3.261111758	4558.200805	0.001117925	0.011589914	0.046529744
shed9_fifth	180	360	-1.46089067	4657.378708	0.144112904	-0.027022747	0.003945824
shed9_flu	5	10	0.556473756	4634.46496	0.577913898	-0.025877272	0.046390093
shed9_flu	5	30	-0.135068204	4672.604648	0.892563767	-0.039781232	0.034653027
shed9_flu	5	60	0.693196848	4640.924925	0.488220715	-0.023438017	0.049079042
shed9_flu	5	90	2.542119842	4179.562532	0.011054033	0.009679186	0.074936199
shed9_flu	5	180	4.775098797	3884.394826	1.86242E-06	0.045087874	0.107903579
shed9_flu	5	360	7.325654872	3527.602202	2.93154E-13	0.082625255	0.143015771
shed9_flu	10	30	-0.708479399	4659.419286	0.478683043	-0.048296876	0.02265585
shed9_flu	10	60	0.145835625	4677.729271	0.884057435	-0.03190518	0.037033385
shed9_flu	10	90	2.05164512	4388.133327	0.04026339	0.001423816	0.062678748
shed9_flu	10	180	4.428701265	4111.081173	9.72659E-06	0.036915842	0.095562791
shed9_flu	10	360	7.176383792	3736.642342	8.59214E-13	0.074543433	0.130584773
shed9_flu	30	60	0.847138707	4663.59978	0.396961283	-0.020218905	0.050988135
shed9_flu	30	90	2.757842916	4255.601385	0.005843255	0.012972907	0.076770683
shed9_flu	30	180	5.057295699	3963.613412	4.44484E-07	0.048410692	0.109708966
shed9_flu	30	360	7.693388209	3598.49638	1.83774E-14	0.085979394	0.144789837
shed9_flu	60	90	1.878484465	4372.974777	0.060381395	-0.001287528	0.060261887
shed9_flu	60	180	4.235064892	4093.4538	2.33506E-05	0.03419797	0.093152457
shed9_flu	60	360	6.957038317	3719.637477	4.08817E-12	0.07181844	0.12818156
shed9_flu	90	180	2.694553964	4604.438154	0.007073873	0.009313812	0.059062257
shed9_flu	90	360	5.927069789	4335.246832	3.32332E-09	0.047189123	0.093836518
shed9_flu	180	360	3.29973303	4560.53987	0.0009752	0.014742988	0.057906585
shed9_mers	5	10	0.623629855	4675.718305	0.53290112	-0.017405672	0.033644989
shed9_mers	5	30	0.587440565	4677.486755	0.556936212	-0.017979308	0.033363923
shed9_mers	5	60	-0.399075313	4626.07838	0.689856133	-0.032847493	0.021736382
shed9_mers	5	90	1.088996257	4632.83038	0.27621218	-0.010943724	0.038294151
shed9_mers	5	180	1.783842811	4615.385134	0.074514893	-0.002200434	0.046644879
shed9_mers	5	360	5.647024305	4181.4044	1.7408E-08	0.041847463	0.086357665
shed9_mers	10	30	-0.032997903	4677.368648	0.973677668	-0.025817092	0.024962391
shed9_mers	10	60	-0.991970044	4602.899924	0.321264281	-0.040702215	0.013351788
shed9_mers	10	90	0.447753094	4650.556559	0.654352254	-0.018769287	0.029880398
shed9_mers	10	180	1.145964816	4636.482309	0.251868852	-0.0100236	0.038228728
shed9_mers	10	360	5.00499657	4231.081969	5.81334E-07	0.034053645	0.077912167
shed9_mers	30	60	-0.956082031	4615.584068	0.339080864	-0.040413049	0.013917322
shed9_mers	30	90	0.47917258	4641.761211	0.631838432	-0.018495412	0.030461224
shed9_mers	30	180	1.17316758	4625.895879	0.240789013	-0.009750984	0.038810813
shed9_mers	30	360	5.004381686	4205.082619	5.83325E-07	0.034310842	0.078509671
shed9_mers	60	90	1.440495986	4493.616357	0.149796794	-0.006942001	0.045403539
shed9_mers	60	180	2.095493672	4462.587058	0.03618334	0.001789527	0.053766028
shed9_mers	60	360	5.699177733	3934.542442	1.2921E-08	0.045695116	0.093621123
shed9_mers	90	180	0.72334068	4676.494848	0.469506783	-0.014617962	0.031711979
shed9_mers	90	360	4.737791923	4393.352264	2.2288E-06	0.029560451	0.07129425
shed9_mers	180	360	3.979010516	4427.852261	7.03095E-05	0.021245462	0.062515222
shed9_sars	5	10	1.119017675	4643.20718	0.263190484	-0.024101306	0.08820387
shed9_sars	5	30	1.512953407	4635.942522	0.130359659	-0.012767174	0.09909196
shed9_sars	5	60	1.92618872	4290.369129	0.054146806	-0.000898711	0.101753412
shed9_sars	5	90	6.862985487	3386.61563	7.9861E-12	0.115083785	0.207138437
shed9_sars	5	180	8.731203383	3185.645475	3.99423E-18	0.155750081	0.24595932
shed9_sars	5	360	11.12456352	2881.929639	3.54036E-28	0.204527524	0.292053672
shed9_sars	10	30	0.407664519	4677.641395	0.683538646	-0.042322565	0.064544788
shed9_sars	10	60	0.741374646	4462.533579	0.458505324	-0.030217721	0.066969858
shed9_sars	10	90	5.890272906	3558.377313	4.21371E-09	0.086101092	0.172018566
shed9_sars	10	180	7.886119295	3332.139982	4.19026E-15	0.126834888	0.21077195
shed9_sars	10	360	10.46298326	2981.193838	3.46971E-25	0.175716131	0.256762502
shed9_sars	30	60	0.294665572	4477.909256	0.768263025	-0.041070871	0.055600785
shed9_sars	30	90	5.420005116	3576.684456	6.35379E-08	0.075282062	0.160615374
shed9_sars	30	180	7.419887838	3347.983552	1.47824E-13	0.116022807	0.199361808
shed9_sars	30	360	10.001806	2992.091681	3.44666E-23	0.164914808	0.245341602
shed9_sars	60	90	5.958330934	4062.709965	2.7644E-09	0.074264026	0.147103496
shed9_sars	60	180	8.367654996	3792.25003	8.16214E-17	0.115181356	0.185673345
shed9_sars	60	360	11.57649882	3315.80074	2.06731E-30	0.164351695	0.231374801
shed9_sars	90	180	2.891769671	4615.962935	0.003848685	0.012799385	0.066687795
shed9_sars	90	360	6.939194331	4204.800449	4.54717E-12	0.062548695	0.111810279
shed9_sars	180	360	4.068495499	4446.024556	4.8138E-05	0.024577824	0.070293971
